# Supplementary material for: Genome-wide association mapping and genomic prediction for CBSD resistance in Manihot esculenta
Source: Sci Rep. 2018 Jan 24;8:1549. doi: 10.1038/s41598-018-19696-1 (PMC5784162; doi:10.1038/s41598-018-19696-1)
Supplement: Supplementary file 2 — Supplementary Tables and Data [file 41598_2018_19696_MOESM2_ESM.xls]

## Sheet: Title Page
Genome-wide association mapping and genomic prediction for CBSD resistance in Manihot esculenta
Siraj Ismail Kayondo1,2*, Dunia Pino Del Carpio3+, Roberto Lozano3, Alfred Ozimati1,3, Marnin Wolfe3, Yona Baguma1, Vernon Gracen2,3, Samuel Offei 2, Morag Ferguson5, Robert Kawuki1 and Jean-Luc Jannink3,4
1 National Crop Resources Research Institute, NaCRRI, P.O. Box, 7084 Kampala, Uganda
2 West Africa Center for Crop Improvement, (WACCI), University of Ghana, Ghana
3 School of Integrative Plant Sciences, Section on Plant breeding and Genetics, Cornell University, Ithaca, New York, USA
4 US Department of Agriculture – Agricultural Research Service (USDA-ARS), USA
5 International Institute for Tropical Agriculture (IITA), Nairobi, Kenya
*Corresponding author: skayondo@wacci.edu.gh
+ These authors contributed equally to this work

## Sheet: Supplementary Table S1
Supplementary Table S1. Pedigree information from GWAS panels 1 and 2. Details are shown on the parental lines per clone. The trait combinations are based on trait definations from the maternal side.
no	Accession	FemaleParent	MaleParent	Trait combinations	GWASPanel
1	UG13_0006	TZ/P140	Unknown	Unknown	panel1
2	UG13_0010	TZ/P140	Unknown	Unknown	panel1
3	UG12_0198	Introduction Tanzania	Unknown	CBSD + CMD	panel1
4	UG12_0001	TMS30572	MH95/0414	CBSD + DMC	panel1
5	UG13_0021	TZ/P140	Unknown	Unknown	panel1
6	UG12_0194	Introduction Tanzania	Unknown	CBSD + CMD	panel1
7	UG13_0116	CR5A-1(6)	Unknown	Unknown	panel1
8	UG13_0004	Unknown	Unknown	Unknown	panel1
9	UG13_0083	Unknown	Unknown	Unknown	panel1
10	UG13_0002	Unknown	Unknown	Unknown	panel1
11	UG12_0024	MM96/4271	Namikonga	CMD + CBSD + FRY + HI + DMC	panel1
12	UG12_0071	TME204	MH95/0414	CMD + Culinary + DMC	panel1
13	UG12_0181	Introduction Tanzania	Unknown	CBSD + CMD	panel1
14	UG12_0178	Introduction Tanzania	Unknown	CBSD + CMD	panel1
15	UG12_0095	TME14	TME14	CMD + FRY + DMC + HI + Culinary	panel1
16	UG12_0298	NASE4	SE95/00036	DMC + FRY	panel1
17	UG13_0008	TZ/P140	Unknown	Unknown	panel1
18	UG13_0049	Unknown	Unknown	Unknown	panel1
19	UG13_0018	Unknown	Unknown	Unknown	panel1
20	UG12_0279	NASE9	NASE10	DMC+ CMD	panel1
21	UG13_0082	Unknown	Unknown	Unknown	panel1
22	UG12_0180	Introduction Tanzania	Unknown	CBSD + CMD	panel1
23	UG12_0189	Introduction Tanzania	Unknown	CBSD + CMD	panel1
24	UG13_0088	Unknown	Unknown	Unknown	panel1
25	UG13_0124	Unknown	Unknown	Unknown	panel1
26	UG13_0075	Unknown	Unknown	Unknown	panel1
27	UG13_0099	Unknown	Unknown	Unknown	panel1
28	UG12_0137	CR36-2	CR36-2	FRY + HI + DMC	panel1
29	UG12_0193	Introduction Tanzania	Unknown	CBSD + CMD	panel1
30	UG12_0247	CR36-2	Unknown	FRY + HI + DMC	panel1
31	UG13_0078	Unknown	Unknown	Unknown	panel1
32	UG12_0280	NASE9	NASE10	DMC+ CMD	panel1
33	UG13_0015	Unknown	Unknown	Unknown	panel1
34	UG12_0106	I0040	I0040	CBSD + CMD	panel1
35	UG12_0276	NASE12	Unknown	CMD + Culinary + DMC + FRY	panel1
36	UG12_0226	TMS60142	Unknown	CBSD + DMC	panel1
37	UG13_0016	CR5A-1(6)	Unknown	Unknown	panel1
38	UG12_0203	MH95/0414	Unknown	CMD + FRY + HI	panel1
39	UG12_0190	Introduction Tanzania	Unknown	CBSD + CMD	panel1
40	UG12_0156	Introduction Tanzania	Unknown	CBSD + CMD	panel1
41	UG13_0109	UnknownLuwero	NASE9	Unknown	panel1
42	UG13_0030	unknown	Unknown	Unknown	panel1
43	UG12_0155	Introduction Tanzania	Unknown	CBSD + CMD	panel1
44	UG13_0005	TME14	26B-27	Unknown	panel1
45	UG13_0128	Gwalanda	CR24-3	Unknown	panel1
46	UG12_0135	MM96/4271	MH04/2575	CMD + CBSD + FRY + HI + DMC	panel1
47	UG12_0032	MM96/4271	Namikonga	CMD + CBSD + FRY + HI + DMC	panel1
48	UG13_0068	unknown	Unknown	Unknown	panel1
49	UG12_0182	Introduction Tanzania	Unknown	CBSD + CMD	panel1
50	UG12_0127	TZ/P130	TZ/P130	CBSD + CMD + FRY + HI + DMC + Culinary	panel1
51	UG12_0046	MM96/4271	Namikonga	CMD + CBSD + FRY + HI + DMC	panel1
52	UG13_0007	unknown	Unknown	Unknown	panel1
53	UG13_0123	CR24-3	Unknown	Unknown	panel1
54	UG12_0136	TZ/P140	TZ/P140	CMD + FRY + HI + DMC	panel1
55	UG13_0089	TME204	Unknown	Unknown	panel1
56	UG12_0036	MM96/4271	Namikonga	CMD + CBSD + FRY + HI + DMC	panel1
57	UG12_0022	MM96/4271	Namikonga	CMD + CBSD + FRY + HI + DMC	panel1
58	UG12_0251	TMS60142	NASE9	CBSD + DMC	panel1
59	UG12_0160	CR21-6	Unknown	FRY + HI + DMC	panel1
60	UG12_0138	TZ/P140	TZ/P140	CMD + FRY + HI + DMC	panel1
61	UG12_0294	TME14	Unknown	CMD + FRY + DMC + HI + Culinary	panel1
62	UG12_0303	TMS60142	MM96/4271	CBSD + DMC	panel1
63	UG13_0048	Unknown	Unknown	Unknown	panel1
64	UG12_0197	Introduction Tanzania	Unknown	CBSD + CMD	panel1
65	UG13_0003	unknown	Unknown	Unknown	panel1
66	UG13_0126	NASE3	Unknown	Unknown	panel1
67	UG12_0192	Introduction Tanzania	Unknown	CBSD + CMD	panel1
68	UG12_0037	MM96/4271	Namikonga	CMD + CBSD + FRY + HI + DMC	panel1
69	UG13_0011	TZ/P140	Unknown	Unknown	panel1
70	UG13_0105	SE95/00036	Unknown	Unknown	panel1
71	UG13_0001	TZ/P140	Unknown	Unknown	panel1
72	UG12_0006	TMS30572	MH95/0414	CBSD + DMC	panel1
73	UG13_0102	CR24-8	Unknown	Unknown	panel1
74	UG13_0117	unknown	Unknown	Unknown	panel1
75	UG12_0064	TME204	SE95/00036	CMD + Culinary + DMC	panel1
76	UG13_0029	unknown	Unknown	Unknown	panel1
77	UG12_0004	TMS30572	TMS60142	CBSD + DMC	panel1
78	UG13_0085	NASE3	Unknown	Unknown	panel1
79	UG12_0267	TMS60142	TME14	CBSD + DMC	panel1
80	UG13_0066	unknown	Unknown	Unknown	panel1
81	UG12_0157	Introduction Tanzania	Unknown	CBSD + CMD	panel1
82	UG12_0179	Introduction Tanzania	Unknown	CBSD + CMD	panel1
83	UG13_0118	NASE14	Unknown	Unknown	panel1
84	UG12_0184	Introduction Tanzania	Unknown	CBSD + CMD	panel1
85	UG12_0210	MH97/2961	Nyaraboke	CMD + FRY + HI + Culinary	panel1
86	UG12_0133	TMS30572	Unknown	CBSD + DMC	panel1
87	UG12_0084	NASE10	NASE10	CMD + FRY + DMC + HI	panel1
88	UG12_0170	CR24-8	Unknown	FRY + HI + DMC	panel1
89	UG12_0259	Lugwara	CR24-3	Culinary	panel1
90	UG13_0107	TME204	Unknown	Unknown	panel1
91	UG12_0154	CR5A-1	CR5A-1	FRY + HI + DMC	panel1
92	UG12_0227	Njulered	Unknown	Culinary	panel1
93	UG12_0252	TMS60142	NASE9	CBSD + DMC	panel1
94	UG13_0053	Unknown	Unknown	Unknown	panel1
95	UG12_0191	Introduction Tanzania	Unknown	CBSD + CMD	panel1
96	UG12_0099	I92/0067	MH95/0414	FRY + HI + DMC + CMD	panel1
97	UG12_0063	TME204	SE95/00036	CMD + Culinary + DMC	panel1
98	UG12_0257	CR24-3	Unknown	FRY + HI + DMC	panel1
99	UG12_0173	SE95/00036	Unknown	DMC + FRY	panel1
100	UG12_0141	Unknown	Unknown	CBSD + CMD	panel1
101	UG13_0081	Unknown	Unknown	Unknown	panel1
102	UG12_0047	TME14	Namikonga	CMD + FRY + DMC + HI + Culinary	panel1
103	UG12_0056	MH95/0414	Namikonga	CMD + FRY + HI	panel1
104	UG12_0002	NASE11	TMS60142	CBSD + DMC	panel1
105	UG12_0289	TMS60142	NASE11	CMD + FRY + DMC + HI + Culinary	panel1
106	UG12_0041	NASE11	TMS30572	CBSD + DMC	panel1
107	UG12_0177	MH97/2961	MH97/2961	CMD + FRY + HI + Culinary	panel1
108	UG12_0085	CR36-2	CR36-2	FRY + HI + DMC	panel1
109	UG12_0230	Njulered	Unknown	Culinary	panel1
110	UG12_0128	Namikonga	Namikonga	CBSD	panel1
111	UG13_0103	SE95/00036	Unknown	Unknown	panel1
112	UG12_0250	SE95/00036	TMS60142	DMC + FRY	panel1
113	UG13_0036	Unknown	Unknown	Unknown	panel1
114	UG12_0109	I0040	I0040	CBSD + CMD	panel1
115	UG13_0087	NASE3	Unknown	Unknown	panel1
116	UG13_0025	Unknown	Unknown	Unknown	panel1
117	UG12_0057	TME14	Namikonga	CMD + FRY + DMC + HI + Culinary	panel1
118	UG13_0058	Unknown	Unknown	Unknown	panel1
119	UG13_0091	UnknownLuwero	NASE9	Unknown	panel1
120	UG12_0040	MM96/4271	Namikonga	CMD + CBSD + FRY + HI + DMC	panel1
121	UG12_0110	I0040	I0040	CBSD + CMD	panel1
122	UG12_0248	CR36-2	Unknown	FRY + HI + DMC	panel1
123	UG12_0026	MM96/4271	Namikonga	CMD + CBSD + FRY + HI + DMC	panel1
124	UG12_0297	TME14	Unknown	CMD + FRY + DMC + HI + Culinary	panel1
125	UG12_0300	TME14	Unknown	CMD + FRY + DMC + HI + Culinary	panel1
126	UG13_0086	TME204	Unknown	Unknown	panel1
127	UG13_0043	Unknown	Unknown	Unknown	panel1
128	UG12_0262	Kakofira	AR9-9	Culinary + DMC	panel1
129	UG13_0045	UG13_0045	Unknown	Unknown	panel1
130	UG12_0199	SE95/00036	MM96/4271	DMC + FRY	panel1
131	UG12_0025	MM96/4271	Namikonga	CMD + CBSD + FRY + HI + DMC	panel1
132	UG12_0031	MM96/4271	Namikonga	CMD + CBSD + FRY + HI + DMC	panel1
133	UG12_0196	Introduction Tanzania	Unknown	CBSD + CMD	panel1
134	UG12_0172	CR24-8	Unknown	FRY + HI + DMC	panel1
135	UG13_0098	Unknown	Unknown	Unknown	panel1
136	UG12_0162	MM96/4271	MM96/4271	CMD + CBSD + FRY + HI + DMC	panel1
137	UG13_0096	CR21-6	Unknown	Unknown	panel1
138	UG12_0211	TME14	Nyaraboke	CMD + FRY + DMC + HI + Culinary	panel1
139	UG13_0093	Njulered	97x-1	Unknown	panel1
140	UG12_0132	I30040	I30040	CBSD	panel1
141	UG12_0088	TZ/P130	TZ/P130	CBSD + CMD + FRY + HI + DMC + Culinary	panel1
142	UG12_0087	CR36-2	CR36-2	FRY + HI + DMC	panel1
143	UG12_0166	CR36-2	Unknown	FRY + HI + DMC	panel1
144	UG12_0007	NASE10	MM96/4271	CMD + FRY + DMC + HI	panel1
145	UG12_0083	MM96/0686	MM96/0686	CMD + drought Tolerance	panel1
146	UG12_0185	Unknown	Unknown	CBSD + CMD	panel1
147	UG13_0012	MM96/4271	MH04-2767	Unknown	panel1
148	UG13_0090	UnknownLuwero	CR36-2	Unknown	panel1
149	UG12_0143	MM96/4271	MH97/2961	CMD + CBSD + FRY + HI + DMC	panel1
150	UG12_0208	Unknown	Unknown	CBSD + CMD	panel1
151	UG12_0120	MM96/4271	NASE9	CMD + CBSD + FRY + HI + DMC	panel1
152	UG12_0270	Unknown	Unknown	CMD + FRY + DMC + HI + Culinary	panel1
153	UG12_0269	Unknown	Unknown	CMD + FRY + DMC + HI + Culinary	panel1
154	UG13_0095	CR23-4	Unknown	Unknown	panel1
155	UG13_0119	NASE3	Unknown	Unknown	panel1
156	UG13_0122	TME14	Unknown	Unknown	panel1
157	UG13_0106	MM96/0686	Unknown	Unknown	panel1
158	UG13_0056	Unknown	Unknown	Unknown	panel1
159	UG12_0086	CR5A-1	CR5A-1	FRY + HI + DMC	panel1
160	UG13_0070	Unknown	Unknown	Unknown	panel1
161	UG12_0124	MM96/4271	MH04/2767	CMD + CBSD + FRY + HI + DMC	panel1
162	UG12_0254	I92/0067	MM96/0686	FRY + HI + DMC + CMD	panel1
163	UG13_0052	Unknown	Unknown	Unknown	panel1
164	UG12_0244	Unknown	Unknown	CBSD + CMD	panel1
165	UG12_0174	MM96/0686	MM96/0686	CMD + drought Tolerance	panel1
166	UG12_0187	Introduction Tanzania	Unknown	CBSD + CMD	panel1
167	UG13_0077	unknown	Unknown	Unknown	panel1
168	UG12_0122	MM96/4271	NASE9	CMD + CBSD + FRY + HI + DMC	panel1
169	UG12_0149	CR5A-1	CR5A-1	FRY + HI + DMC	panel1
170	UG12_0015	NASE11	TMS30572	CBSD + DMC	panel1
171	UG13_0051	unknown	Unknown	Unknown	panel1
172	UG12_0219	Nyaraboke	MH95/0414	Culinary	panel1
173	UG13_0074	unknown	Unknown	Unknown	panel1
174	UG12_0195	Introduction Tanzania	Unknown	CBSD + CMD	panel1
175	UG13_0072	UG13_0072	Unknown	Unknown	panel1
176	UG13_0110	TME14	Nyaraboke	Unknown	panel1
177	UG12_0096	I92/0067	I92/0067	FRY + HI + DMC + CMD	panel1
178	UG13_0121	TME14	Unknown	Unknown	panel1
179	UG12_0220	Unknown	Unknown	CBSD + CMD	panel1
180	UG13_0113	NASE3	Unknown	Unknown	panel1
181	UG12_0072	TME204	MH95/0414	CMD + Culinary + DMC	panel1
182	UG13_0073	Unknown	Unknown	Unknown	panel1
183	UG12_0148	MH97/2961	MM96/4271	CMD + FRY + HI + Culinary	panel1
184	UG12_0301	MH97/2961	SE95/00036	CMD + FRY + HI + Culinary	panel1
185	UG12_0264	NASE10	TMS30572	CMD + FRY + DMC + HI	panel1
186	UG13_0114	UnknownLuwero	NASE9	Unknown	panel1
187	UG12_0126	TZ/P130	TZ/P130	CBSD + CMD + FRY + HI + DMC + Culinary	panel1
188	UG13_0127	Unknown	Unknown	Unknown	panel1
189	UG13_0125	Unknown	Unknown	Unknown	panel1
190	UG12_0144	TMS30572	27B-3	CBSD + DMC	panel1
191	UG13_0067	Unknown	Unknown	Unknown	panel1
192	UG12_0291	TME14	Unknown	CMD + FRY + DMC + HI + Culinary	panel1
193	UG12_0186	Introduction Tanzania	Unknown	CBSD + CMD	panel1
194	UG12_0224	Kibao	CR36-2	Culinary	panel1
195	UG12_0207	MH97/2961	MH97/2961	CMD + FRY + HI + Culinary	panel1
196	UG12_0296	TME14	Unknown	CMD + FRY + DMC + HI + Culinary	panel1
197	UG12_0104	TMS30572	TMS30572	CBSD + DMC	panel1
198	UG12_0123	MM96/4271	MH04/2767	CMD + CBSD + FRY + HI + DMC	panel1
199	UG12_0045	MM96/4271	Namikonga	CMD + CBSD + FRY + HI + DMC	panel1
200	UG13_0061	Unknown	Unknown	Unknown	panel1
201	UG13_0104	NASE3	27B-3	Unknown	panel1
202	UG12_0078	TZ/P140	TZ/P140	CMD + FRY + HI + DMC	panel1
203	UG12_0299	NASE4	SE95/00036	DMC + FRY	panel1
204	UG13_0092	UnknownLuwero	97x-1	Unknown	panel1
205	UG12_0308	TME14	Unknown	CMD + FRY + DMC + HI + Culinary	panel1
206	UG12_0271	TME14	Unknown	CMD + FRY + DMC + HI + Culinary	panel1
207	UG12_0049	TME14	Namikonga	CMD + FRY + DMC + HI + Culinary	panel1
208	UG12_0008	SE95/00036	MH97/2961	DMC + FRY	panel1
209	UG12_0069	TME204	MH95/0414	CMD + Culinary + DMC	panel1
210	UG13_0039	Unknown	Unknown	Unknown	panel1
211	UG12_0288	Unknown	Unknown	CBSD + DMC	panel1
212	UG12_0167	CR36-2	Unknown	FRY + HI + DMC	panel1
213	UG12_0140	TMS30572	TMS30572	CBSD + DMC	panel1
214	UG12_0021	MM96/4271	Namikonga	CMD + CBSD + FRY + HI + DMC	panel1
215	UG12_0142	TMS30572	TMS30572	CBSD + DMC	panel1
216	UG13_0097	Unknown	Unknown	Unknown	panel1
217	UG13_0009	TME14	11B-91	Unknown	panel1
218	UG12_0050	TME14	Namikonga	CMD + FRY + DMC + HI + Culinary	panel1
219	UG13_0094	NASE3	Unknown	Unknown	panel1
220	UG12_0044	MM96/4271	Namikonga	CMD + CBSD + FRY + HI + DMC	panel1
221	UG12_0307	TME14	Unknown	CMD + FRY + DMC + HI + Culinary	panel1
222	UG12_0245	Unknown	Unknown	CBSD + CMD	panel1
223	UG13_0084	SE95/00036	Unknown	Unknown	panel1
224	UG12_0103	MM96/0686	MM96/0686	CMD + drought Tolerance	panel1
225	UG12_0293	TME14	Unknown	CMD + FRY + DMC + HI + Culinary	panel1
226	UG12_0067	TME14	TME14	CMD + FRY + DMC + HI + Culinary	panel1
227	UG12_0176	MM96/0686	MM96/0686	CMD + drought Tolerance	panel1
228	UG12_0249	SE95/00036	TMS60142	DMC + FRY	panel1
229	UG13_0115	MM96/0686	Unknown	Unknown	panel1
230	UG12_0153	Unknown	Unknown	CBSD + CMD	panel1
231	UG13_0022	Unknown	Unknown	Unknown	panel1
232	UG12_0274	TME14	Unknown	CMD + FRY + DMC + HI + Culinary	panel1
233	UG12_0125	MM96/4271	MH04/236	CMD + CBSD + FRY + HI + DMC	panel1
234	UG12_0258	Lugwara	CR24-3	Culinary	panel1
235	UG12_0139	TMS30572	Unknown	CBSD + DMC	panel1
236	UG12_0218	MH97/2961	MH97/2961	CMD + FRY + HI + Culinary	panel1
237	UG12_0130	TZ/P130	TZ/P130	CBSD + CMD + FRY + HI + DMC + Culinary	panel1
238	UG12_0232	Unknown	Unknown	CBSD + CMD	panel1
239	UG12_0287	TME14	Unknown	CMD + FRY + DMC + HI + Culinary	panel1
240	UG13_0033	Unknown	Unknown	Unknown	panel1
241	UG13_0013	TME14	NASE3	Unknown	panel1
242	UG13_0060	Unknown	Unknown	Unknown	panel1
243	UG12_0260	Njulered	Unknown	Culinary	panel1
244	UG12_0070	TME204	MH95/0414	CMD + Culinary + DMC	panel1
245	UG12_0005	SE95/00036	TMS60142	DMC + FRY	panel1
246	UG12_0030	NASE11	MM96/0686	CBSD + DMC	panel1
247	UG13_0017	Unknown	Unknown	Unknown	panel1
248	UG13_0019	Unknown	Unknown	Unknown	panel1
249	UG12_0113	MM96/4271	MH04/2588	CMD + CBSD + FRY + HI + DMC	panel1
250	UG12_0102	MM96/0686	MM96/0686	CMD + drought Tolerance	panel1
251	UG12_0082	NASE10	NASE10	CMD + FRY + DMC + HI	panel1
252	UG12_0058	TMS30572	MM96/0686	CBSD + DMC	panel1
253	UG12_0285	TME14	Unknown	CMD + FRY + DMC + HI + Culinary	panel1
254	UG12_0114	TME14	MH04/0423	CMD + FRY + DMC + HI + Culinary	panel1
255	UG12_0286	Kibao	CR36-2	Culinary	panel1
256	UG12_0158	Unknown	Unknown	CBSD + CMD	panel1
257	UG12_0217	MH97/2961	MH97/2961	CMD + FRY + HI + Culinary	panel1
258	UG13_0055	Unknown	Unknown	Unknown	panel1
259	UG12_0134	TME14	26B/27	CMD + FRY + DMC + HI + Culinary	panel1
260	UG13_0071	Unknown	Unknown	Unknown	panel1
261	UG12_0216	MH95/0414	MH95/0414	CMD + FRY + HI	panel1
262	UG12_0206	MH97/2961	MH97/2961	CMD + FRY + HI + Culinary	panel1
263	UG12_0238	Gwalanda	Unknown	Culinary + DMC	panel1
264	UG13_0101	Unknown	Unknown	Unknown	panel1
265	UG13_0108	Gwalanda	CR24-3	Unknown	panel1
266	UG13_0057	Unknown	Unknown	Unknown	panel1
267	UG12_0225	Kakofira	AR9-9	Culinary + DMC	panel1
268	UG13_0063	Unknown	Unknown	Unknown	panel1
269	UG13_0120	ufumbachai	97x-1	Unknown	panel1
270	UG12_0204	MH97/2961	MH97/2961	CMD + FRY + HI + Culinary	panel1
271	UG12_0284	TME14	Unknown	CMD + FRY + DMC + HI + Culinary	panel1
272	UG13_0020	Unknown	Unknown	Unknown	panel1
273	UG12_0034	NASE11	Unknown	CBSD + DMC	panel1
274	UG12_0263	Namukono	CR5A-1	FRY + DMC + Culinary	panel1
275	UG12_0074	Unknown	Unknown	CBSD + CMD	panel1
276	UG13_0032	Unknown	Unknown	Unknown	panel1
277	UG12_0062	TMS30572	NASE4	CBSD + DMC	panel1
278	UG12_0234	Bamunanika	CR26-1	Culinary	panel1
279	UG12_0131	I30040	I30040	CBSD	panel1
280	UG12_0115	MM96/4271	MH04/2588	CMD + CBSD + FRY + HI + DMC	panel1
281	UG13_0027	Unknown	Unknown	Unknown	panel1
282	UG13_0111	F1_unknownmasindi	TZ/P140	Unknown	panel1
283	UG13_0026	Unknown	Unknown	Unknown	panel1
284	UG12_0266	NASE10	TMS30572	CMD + FRY + DMC + HI	panel1
285	UG12_0239	Egabu	AR9-9	Culinary	panel1
286	UG12_0116	MM96/4271	Unknown	CMD + CBSD + FRY + HI + DMC	panel1
287	UG12_0152	Unknown	Unknown	CMD + FRY + DMC + HI	panel1
288	UG13_0040	Unknown	Unknown	Unknown	panel1
289	UG12_0035	MM96/4271	Namikonga	CMD + CBSD + FRY + HI + DMC	panel1
290	UG12_0029	NASE11	MM96/0686	CBSD + DMC	panel1
291	UG12_0028	MM96/4271	Namikonga	CMD + CBSD + FRY + HI + DMC	panel1
292	UG12_0038	NASE11	TMS30572	CBSD + DMC	panel1
293	UG12_0033	NASE11	Unknown	CBSD + DMC	panel1
294	UG13_0054	Unknown	Unknown	Unknown	panel1
295	UG13_0023	NASE10	Unknown	Unknown	panel1
296	UG12_0048	TME14	Namikonga	CMD + FRY + DMC + HI + Culinary	panel1
297	UG12_0012	NASE11	TMS30572	CBSD + DMC	panel1
298	UG12_0164	MM96/0686	NASE9	CMD + drought Tolerance	panel1
299	UG12_0283	NASE10	TMS30572	CMD + FRY + DMC + HI	panel1
300	UG12_0080	TMS30572	TMS60142	CBSD + DMC	panel1
301	UG12_0018	NASE11	TMS30572	CBSD + DMC	panel1
302	UG13_0062	Unknown	Unknown	Unknown	panel1
303	UG13_0037	Unknown	Unknown	Unknown	panel1
304	UG12_0240	Namukono	CR5A-1	FRY + DMC + Culinary	panel1
305	UG12_0165	MM96/4271	MM96/4271	CMD + CBSD + FRY + HI + DMC	panel1
306	UG12_0221	Namukono	CR54-1	FRY + DMC + Culinary	panel1
307	UG13_0038	Unknown	Unknown	Unknown	panel1
308	UG12_0147	NASE10	NASE10	CMD + FRY + DMC + HI	panel1
309	UG12_0163	MM96/0686	NASE9	CMD + drought Tolerance	panel1
310	UG12_0241	TME14	MH95/0414	CMD + FRY + DMC + HI + Culinary	panel1
311	UG12_0105	I92/0067	MM96/4271	FRY + HI + DMC + CMD	panel1
312	UG12_0129	TZ/P130	TZ/P130	CBSD + CMD + FRY + HI + DMC + Culinary	panel1
313	UG13_0046	Unknown	Unknown	Unknown	panel1
314	UG12_0092	TMS30572	MH95/0414	CBSD + DMC	panel1
315	UG13_0047	Unknown	Unknown	Unknown	panel1
316	UG12_0013	NASE11	TMS30572	CBSD + DMC	panel1
317	UG13_0100	Unknown	Unknown	Unknown	panel1
318	UG12_0043	TMS30572	NASE10	CBSD + DMC	panel1
319	UG13_0042	Unknown	Unknown	Unknown	panel1
320	UG12_0093	TMS30572	MH95/0414	CBSD + DMC	panel1
321	UG12_0295	TME14	Unknown	CMD + FRY + DMC + HI + Culinary	panel1
322	UG12_0151	Unknown	Unknown	CBSD + CMD	panel1
323	UG13_0041	Unknown	Unknown	Unknown	panel1
324	UG12_0305	NASE4	NASE11	DMC + FRY	panel1
325	UG12_0161	CR21-6	Unknown	FRY + HI + DMC	panel1
326	UG13_0028	Unknown	Unknown	Unknown	panel1
327	UG13_0031	NASE11	Unknown	Unknown	panel1
328	UG12_0292	TME14	Unknown	CMD + FRY + DMC + HI + Culinary	panel1
329	UG12_0306	NASE4	NASE11	DMC + FRY	panel1
330	UG12_0253	Ufumbachai	Unknown	Culinary	panel1
331	UG12_0171	CR24-8	Unknown	FRY + HI + DMC	panel1
332	UG12_0011	NASE11	TMS30572	CBSD + DMC	panel1
333	UG12_0101	I92/0067	NASE9	FRY + HI + DMC + CMD	panel1
334	UG12_0023	MM96/4271	Namikonga	CMD + CBSD + FRY + HI + DMC	panel1
335	UG12_0066	TME204	SE95/00036	CMD + Culinary + DMC	panel1
336	UG12_0027	MM96/4271	Namikonga	CMD + CBSD + FRY + HI + DMC	panel1
337	UG13_0024	Unknown	Unknown	Unknown	panel1
338	UG12_0097	I92/0067	I92/0067	FRY + HI + DMC + CMD	panel1
339	UG12_0256	I92/0067	MM96/0686	FRY + HI + DMC + CMD	panel1
340	UG12_0042	NASE11	TMS30572	CBSD + DMC	panel1
341	UG12_0065	TME204	SE95/00036	CMD + Culinary + DMC	panel1
342	UG12_0091	TMS30572	MH95/0414	CBSD + DMC	panel1
343	UG13_0080	Unknown	Unknown	Unknown	panel1
344	UG12_0304	TME14	Unknown	CMD + FRY + DMC + HI + Culinary	panel1
345	UG12_0146	CR5A-1	CR5A-1	FRY + HI + DMC	panel1
346	UG12_0020	NASE11	TMS30572	CBSD + DMC	panel1
347	UG12_0223	Namukono	CR54-1	FRY + DMC + Culinary	panel1
348	UG12_0061	TMS30572	NASE4	CBSD + DMC	panel1
349	UG12_0079	TMS30572	TMS60142	CBSD + DMC	panel1
350	UG12_0282	Bamunanika	Unknown	Culinary	panel1
351	UG12_0290	TME14	Unknown	CMD + FRY + DMC + HI + Culinary	panel1
352	UG13_0065	Unknown	Unknown	Unknown	panel1
353	UG13_0059	UG13_0059	Unknown	Unknown	panel1
354	UG12_0003	NASE11	TMS30572	CBSD + DMC	panel1
355	UG12_0019	NASE11	TMS30572	CBSD + DMC	panel1
356	UG13_0035	UG13_0035	Unknown	Unknown	panel1
357	UG12_0075	TMS30572	TMS60142	CBSD + DMC	panel1
358	UG12_0200	SE95/00036	MM96/4271	DMC + FRY	panel1
359	UG12_0059	TMS30572	NASE4	CBSD + DMC	panel1
360	UG12_0016	SE95/00036	MM96/4271	DMC + FRY	panel1
361	UG12_0014	MH95/0414	NASE9	CMD + FRY + HI	panel1
362	UG12_0052	TME14	Namikonga	CMD + FRY + DMC + HI + Culinary	panel1
363	UG12_0175	Unknown	Unknown	CBSD + CMD	panel1
364	UG13_0050	UG13_0050	Unknown	Unknown	panel1
365	UG12_0055	TMS30572	MM96/0686	CBSD + DMC	panel1
366	UG13_0076	UG13_0076	Unknown	Unknown	panel1
367	UG12_0205	MH97/2961	MH97/2961	CMD + FRY + HI + Culinary	panel1
368	UG12_0228	Kibao	CR36-2	Culinary	panel1
369	UG13_0069	UG13_0069	Unknown	Unknown	panel1
370	UG12_0090	TMS30572	MH95/0414	CBSD + DMC	panel1
371	UG12_0169	SE95/00036	Unknown	DMC + FRY	panel1
372	UG12_0068	TME204	SE95/00036	CMD + Culinary + DMC	panel1
373	UG12_0089	TMS30572	MH95/0414	CBSD + DMC	panel1
374	UG12_0053	NASE4	Unknown	DMC + FRY	panel1
375	UG12_0272	TME204	Unknown	CMD + Culinary + DMC	panel1
376	UG12_0112	TMS30572	I92/0067	CBSD + DMC	panel1
377	UG12_0145	TMS30572	TMS30572	CBSD + DMC	panel1
378	UG12_0111	TMS30572	MH04/236	CBSD + DMC	panel1
379	UG12_0017	MM96/4271	Namikonga	CMD + CBSD + FRY + HI + DMC + drought tolerance	panel1
380	UG12_0039	TME14	Namikonga	CMD + FRY + DMC + HI + Culinary	panel1
381	UG12_0168	MM96/0686	MM96/0686	CMD + drought Tolerance	panel1
382	UG12_0108	I92/0067	NASE10	FRY + HI + DMC + CMD	panel1
383	UG13_0079	Unknown	Unknown	Unknown	panel1
384	UG12_0081	TME14	TME14	CMD + FRY + DMC + HI + Culinary	panel1
385	UG12_0159	Magana	NASE9	Culinary + DMC	panel1
386	UG12_0242	MH95/0414	NASE9	CMD + FRY + HI	panel1
387	UG12_0229	Njulered	Unknown	Culinary	panel1
388	UG13_0034	UG13_0044	Unknown	Unknown	panel1
389	UG12_0051	TME14	Namikonga	CMD + FRY + DMC + HI + Culinary	panel1
390	UG13_0064	UG13_0064	Unknown	Unknown	panel1
391	UG12_0273	I92/00057	Unknown	CMD + Culinary + DMC + FRY	panel1
392	UG12_0231	Kibao	MH95/0414	Culinary	panel1
393	UG12_0235	Gwalanda	TMS30572	Culinary + DMC	panel1
394	UG12_0107	I92/0067	NASE10	FRY + HI + DMC + CMD	panel1
395	UG12_0222	Njulered	Unknown	Culinary	panel1
396	UG12_0243	Lugwara	CR24-3	Culinary	panel1
397	UG12_0121	MM96/4271	MH02/0441	CMD + CBSD + FRY + HI + DMC	panel1
398	UG12_0060	MM96/4271	Namikonga	CMD + CBSD + FRY + HI + DMC	panel1
399	UG12_0237	Kibao	AR9-9	Culinary	panel1
400	UG12_0009	NASE11	TMS60142	CBSD + DMC	panel1
401	UG12_0010	NASE11	TMS60142	CBSD + DMC	panel1
402	UG12_0246	MH95/0414	TMS60142	CMD + FRY + HI	panel1
403	UG12_0214	MH95/0414	Unknown	CMD + FRY + HI	panel1
404	UG12_0213	SE95/00036	MH97/2961	DMC + FRY	panel1
405	UG12_0201	SE95/00036	MM96/4271	DMC + FRY	panel1
406	UG12_0202	SE95/00036	MM96/4271	DMC + FRY	panel1
407	UG12_0277	NASE10	NASE9	CMD + FRY + DMC + HI	panel1
408	UG12_0278	NASE10	NASE9	CMD + FRY + DMC + HI	panel1
409	UG12_0233	TME14	Nyaraboke	CMD + FRY + DMC + HI + Culinary	panel1
410	UG12_0212	MH95/0414	TME14	CMD + FRY + HI	panel1
411	UG12_0255	Ufumbachai	Unknown	Culinary	panel1
412	UG12_0098	I92/0067	MH97/2961	FRY + HI + DMC + CMD	panel1
413	UG12_0215	SE95/00036	MH95/0414	DMC + FRY	panel1
414	UG12_0209	MH95/0414	TME14	CMD + FRY + HI	panel1
415	UG14_0003	TMS30572	MM96/0686	CBSD + DMC	panel2
416	UG14_0007	TME204	MH95/0414	CMD + Culinary + DMC + FRY	panel2
417	UG14_0011	TME204	MH95/0414	CMD + Culinary + DMC + FRY	panel2
418	UG14_0014	SE95/00036	0	CMD + DMC + FRY	panel2
419	UG14_0019	SE95/00036	0	CMD + DMC + FRY	panel2
420	UG14_0021	SE95/00036	0	CMD + DMC + FRY	panel2
421	UG14_0022	TME14	Namikonga	CMD + FRY + DMC + HI + Culinary	panel2
422	UG14_0023	TME14	Namikonga	CMD + FRY + DMC + HI + Culinary	panel2
423	UG14_0030	TME14	Namikonga	CMD + FRY + DMC + HI + Culinary	panel2
424	UG14_0032	I92/0067	NASE10	FRY + HI + DMC + CMD	panel2
425	UG14_0033	I92/0067	NASE10	FRY + HI + DMC + CMD	panel2
426	UG14_0034	I92/0067	NASE10	FRY + HI + DMC + CMD	panel2
427	UG14_0037	I92/0067	NASE10	FRY + HI + DMC + CMD	panel2
428	UG14_0038	I92/0067	MH95/0414	FRY + HI + DMC + CMD	panel2
429	UG14_0041	I92/0067	MH95/0414	FRY + HI + DMC + CMD	panel2
430	UG14_0042	I92/0067	MH95/0414	FRY + HI + DMC + CMD	panel2
431	UG14_0045	I92/0067	MH95/0414	FRY + HI + DMC + CMD	panel2
432	UG14_0047	I92/0067	MH95/0414	FRY + HI + DMC + CMD	panel2
433	UG14_0048	I92/0067	MH95/0414	FRY + HI + DMC + CMD	panel2
434	UG14_0050	TME14	Namikonga	CMD + FRY + DMC + HI + Culinary	panel2
435	UG14_0051	TME14	Namikonga	CMD + FRY + DMC + HI + Culinary	panel2
436	UG14_0053	TME14	Namikonga	CMD + FRY + DMC + HI + Culinary	panel2
437	UG14_0055	TMS30572	0	CBSD + DMC	panel2
438	UG14_0063	CR24-8	0	FRY + HI + DMC + CMD	panel2
439	UG14_0066	CR24-8	0	FRY + HI + DMC + CMD	panel2
440	UG14_0068	CR24-8	0	FRY + HI + DMC + CMD	panel2
441	UG14_0069	CR24-8	0	FRY + HI + DMC + CMD	panel2
442	UG14_0071	CR24-8	0	FRY + HI + DMC + CMD	panel2
443	UG14_0072	CR24-8	0	FRY + HI + DMC + CMD	panel2
444	UG14_0073	CR24-8	0	FRY + HI + DMC + CMD	panel2
445	UG14_0074	CR24-8	0	FRY + HI + DMC + CMD	panel2
446	UG14_0075	CR24-8	0	FRY + HI + DMC + CMD	panel2
447	UG14_0084	TMS30572	TMS60142	CBSD + DMC	panel2
448	UG14_0085	TMS30572	TMS60142	CBSD + DMC	panel2
449	UG14_0086	TMS30572	TMS60142	CBSD + DMC	panel2
450	UG14_0087	TMS30572	TMS60142	CBSD + DMC	panel2
451	UG14_0092	TMS30572	TMS60142	CBSD + DMC	panel2
452	UG14_0093	TMS30572	TMS60142	CBSD + DMC	panel2
453	UG14_0096	Introduction Tanzania	0	CBSD + CMD + DMC	panel2
454	UG14_0097	Introduction Tanzania	0	CBSD + CMD + DMC	panel2
455	UG14_0104	MM96/4271	MH04/3434	CBSD + CMD + FRY + betacarotene	panel2
456	UG14_0105	NASE11	TMS60142	CBSD + DMC	panel2
457	UG14_0106	NASE11	TMS60142	CBSD + DMC	panel2
458	UG14_0107	NASE11	TMS60142	CBSD + DMC	panel2
459	UG14_0109	Introduction Tanzania	0	CBSD + CMD + DMC	panel2
460	UG14_0111	I00142	0	CBSD + CMD	panel2
461	UG14_0112	I00142	0	CBSD + CMD	panel2
462	UG14_0120	TME14	MH04/0423	CMD + FRY + betacarotene	panel2
463	UG14_0122	TME14	MH04/0423	CMD + FRY + betacarotene	panel2
464	UG14_0123	TME14	MH04/0423	CMD + FRY + betacarotene	panel2
465	UG14_0126	TME14	MH04/0423	CMD + FRY + betacarotene	panel2
466	UG14_0127	Unknown	Unknown	0	panel2
467	UG14_0128	Unknown	Unknown	0	panel2
468	UG14_0129	Unknown	Unknown	0	panel2
469	UG14_0132	Unknown	Unknown	0	panel2
470	UG14_0134	Unknown	Unknown	0	panel2
471	UG14_0141	I82/00661	0	CMD + CBSD	panel2
472	UG14_0143	I82/00661	0	CMD + CBSD	panel2
473	UG14_0144	I82/00661	0	CMD + CBSD	panel2
474	UG14_0145	I82/00661	0	CMD + CBSD	panel2
475	UG14_0153	TMS30572	MH04/2767	CBSD + CMD + FRY + betacarotene	panel2
476	UG14_0181	TMS30572	CPCR24B	CBSD + CMD + FRY + betacarotene	panel2
477	UG14_0185	TMS30572	CPCR24B	CBSD + CMD + FRY + betacarotene	panel2
478	UG14_0192	Introduction Tanzania	0	CBSD + CMD + DMC	panel2
479	UG14_0193	Introduction Tanzania	0	CBSD + CMD + DMC	panel2
480	UG14_0195	Introduction Tanzania	0	CBSD + CMD + DMC	panel2
481	UG14_0196	Introduction Tanzania	0	CBSD + CMD + DMC	panel2
482	UG14_0201	I30040	0	CMD + CBSD + DMC	panel2
483	UG14_0207	I30040	0	CMD + CBSD + DMC	panel2
484	UG14_0212	I30040	0	CMD + CBSD + DMC	panel2
485	UG14_0218	NASE11	TMS30572	CBSD + DMC	panel2
486	UG14_0220	NASE11	TMS30572	CBSD + DMC	panel2
487	UG14_0223	NASE11	TMS30572	CBSD + DMC	panel2
488	UG14_0227	NASE11	TMS30572	CBSD + DMC	panel2
489	UG14_0229	NASE11	TMS30572	CBSD + DMC	panel2
490	UG14_0230	NASE11	TMS30572	CBSD + DMC	panel2
491	UG14_0233	NASE10	NASE10	CMD + FRY + DMC + HI	panel2
492	UG14_0234	NASE10	NASE10	CMD + FRY + DMC + HI	panel2
493	UG14_0235	NASE10	NASE10	CMD + FRY + DMC + HI	panel2
494	UG14_0236	NASE10	NASE10	CMD + FRY + DMC + HI	panel2
495	UG14_0237	NASE10	NASE10	CMD + FRY + DMC + HI	panel2
496	UG14_0241	NASE10	NASE10	CMD + FRY + DMC + HI	panel2
497	UG14_0242	NASE11	TMS30572	CBSD + DMC	panel2
498	UG14_0243	NASE11	TMS30572	CBSD + DMC	panel2
499	UG14_0246	NASE11	TMS30572	CBSD + DMC	panel2
500	UG14_0250	NASE11	TMS30572	CBSD + DMC	panel2
501	UG14_0252	MM96/4271	Namikonga	CMD + CBSD + FRY + HI + DMC + drought tolerance	panel2
502	UG14_0253	MM96/4271	Namikonga	CMD + CBSD + FRY + HI + DMC + drought tolerance	panel2
503	UG14_0255	MM96/4271	Namikonga	CMD + CBSD + FRY + HI + DMC + drought tolerance	panel2
504	UG14_0256	MM96/4271	Namikonga	CMD + CBSD + FRY + HI + DMC + drought tolerance	panel2
505	UG14_0259	TME14	TME14	CMD + FRY + DMC + HI + Culinary	panel2
506	UG14_0260	TME14	TME14	CMD + FRY + DMC + HI + Culinary	panel2
507	UG14_0261	TME14	TME14	CMD + FRY + DMC + HI + Culinary	panel2
508	UG14_0263	TME14	TME14	CMD + FRY + DMC + HI + Culinary	panel2
509	UG14_0265	NASE10	NASE10	CMD + FRY + DMC + HI	panel2
510	UG14_0266	NASE10	NASE10	CMD + FRY + DMC + HI	panel2
511	UG14_0268	NASE10	NASE10	CMD + FRY + DMC + HI	panel2
512	UG14_0271	NASE10	NASE10	CMD + FRY + DMC + HI	panel2
513	UG14_0273	TMS30572	MH95/0414	CBSD + DMC	panel2
514	UG14_0274	TMS30572	MH95/0414	CBSD + DMC	panel2
515	UG14_0276	TMS30572	MH95/0414	CBSD + DMC	panel2
516	UG14_0280	TMS30572	MH95/0414	CBSD + DMC	panel2
517	UG14_0281	MM96/4271	Namikonga	CMD + CBSD + FRY + HI + DMC + drought tolerance	panel2
518	UG14_0282	MM96/4271	Namikonga	CMD + CBSD + FRY + HI + DMC + drought tolerance	panel2
519	UG14_0288	MM96/4271	Namikonga	CMD + CBSD + FRY + HI + DMC + drought tolerance	panel2
520	UG14_0294	MM96/4271	Namikonga	CMD + CBSD + FRY + HI + DMC + drought tolerance	panel2
521	UG14_0296	MM96/4271	Namikonga	CMD + CBSD + FRY + HI + DMC + drought tolerance	panel2
522	UG14_0298	MM96/4271	Namikonga	CMD + CBSD + FRY + HI + DMC + drought tolerance	panel2
523	UG14_0299	TME204	SE95/00036	CMD + Culinary + DMC + FRY	panel2
524	UG14_0300	TME204	SE95/00036	CMD + Culinary + DMC + FRY	panel2
525	UG14_0301	TME204	SE95/00036	CMD + Culinary + DMC + FRY	panel2
526	UG14_0302	TME204	SE95/00036	CMD + Culinary + DMC + FRY	panel2
527	UG14_0304	TME204	SE95/00036	CMD + Culinary + DMC + FRY	panel2
528	UG14_0305	TME204	SE95/00036	CMD + Culinary + DMC + FRY	panel2
529	UG14_0308	TMS30572	CPCR24B	CBSD + CMD + FRY + betacarotene	panel2
530	UG14_0310	TMS30572	CPCR24B	CBSD + CMD + FRY + betacarotene	panel2
531	UG14_0313	TMS30572	CPCR24B	CBSD + CMD + FRY + betacarotene	panel2
532	UG14_0318	MM96/4271	MH05/095	CBSD + CMD + FRY + betacarotene	panel2
533	UG14_0319	MM96/4271	MH05/095	CBSD + CMD + FRY + betacarotene	panel2
534	UG14_0327	TZ/P140	TZ/P140	CMD + FRY + HI + DMC	panel2
535	UG14_0328	I30040	0	CMD + CBSD + DMC	panel2
536	UG14_0329	I30040	0	CMD + CBSD + DMC	panel2
537	UG14_0330	I30040	0	CMD + CBSD + DMC	panel2
538	UG14_0332	I30040	0	CMD + CBSD + DMC	panel2
539	UG14_0333	I30040	0	CMD + CBSD + DMC	panel2
540	UG14_0334	00/0093	0	CMD	panel2
541	UG14_0335	00/0093	0	CMD	panel2
542	UG14_0337	00/0093	0	CMD	panel2
543	UG14_0339	00/0093	0	CMD	panel2
544	UG14_0342	00/0093	0	CMD	panel2
545	UG14_0349	00/0093	0	CMD	panel2
546	UG14_0351	00/0093	0	CMD	panel2
547	UG14_0353	00/0093	0	CMD	panel2
548	UG14_0354	00/0093	0	CMD	panel2
549	UG14_0363	00/3310	0	CMD	panel2
550	UG14_0366	00/3310	0	CMD	panel2
551	UG14_0369	00/3310	0	CMD	panel2
552	UG14_0381	00/3310	0	CMD	panel2
553	UG14_0383	00/3310	0	CMD	panel2
554	UG14_0385	TME14	MH04/0441	CMD + FRY + betacarotene	panel2
555	UG14_0411	TMS30572	CPCR21B/4	CBSD + CMD + FRY + betacarotene	panel2
556	UG14_0416	TMS30572	CPCR21B/4	CBSD + CMD + FRY + betacarotene	panel2
557	UG14_0417	TMS30572	CPCR21B/4	CBSD + CMD + FRY + betacarotene	panel2
558	UG14_0419	TMS30572	CPCR21B/4	CBSD + CMD + FRY + betacarotene	panel2
559	UG14_0420	TMS30572	CPCR21B/4	CBSD + CMD + FRY + betacarotene	panel2
560	UG14_0421	TMS30572	MH04/2787	CBSD + CMD + FRY + betacarotene	panel2
561	UG14_0422	TMS30572	MH04/2787	CBSD + CMD + FRY + betacarotene	panel2
562	UG14_0424	TMS30572	MH04/2787	CBSD + CMD + FRY + betacarotene	panel2
563	UG14_0426	TMS30572	MH04/2787	CBSD + CMD + FRY + betacarotene	panel2
564	UG14_0436	TMS30572	MH04/2788	CBSD + CMD + FRY + betacarotene	panel2
565	UG14_0437	TMS30572	MH04/2788	CBSD + CMD + FRY + betacarotene	panel2
566	UG14_0441	TMS30572	MH04/2788	CBSD + CMD + FRY + betacarotene	panel2
567	UG14_0447	TMS30572	MH04/2788	CBSD + CMD + FRY + betacarotene	panel2
568	UG14_0454	TMS30572	MH04/2788	CBSD + CMD + FRY + betacarotene	panel2
569	UG14_0732	CR24-8	0	CMD + FRY + DMC + HI	panel2
570	UG14_0737	CR24-8	0	CMD + FRY + DMC + HI	panel2
571	UG14_0738	CR24-8	0	CMD + FRY + DMC + HI	panel2
572	UG14_0740	CR24-8	0	CMD + FRY + DMC + HI	panel2
573	UG14_0741	CR24-8	0	CMD + FRY + DMC + HI	panel2
574	UG14_0743	CR24-8	0	CMD + FRY + DMC + HI	panel2
575	UG14_0744	CR24-8	0	CMD + FRY + DMC + HI	panel2
576	UG14_0747	CR24-8	0	CMD + FRY + DMC + HI	panel2
577	UG14_0749	CR24-8	0	CMD + FRY + DMC + HI	panel2
578	UG14_0750	CR24-8	0	CMD + FRY + DMC + HI	panel2
579	UG14_0751	CR24-8	0	CMD + FRY + DMC + HI	panel2
580	UG14_0754	CR24-8	0	CMD + FRY + DMC + HI	panel2
581	UG14_0755	CR24-8	0	CMD + FRY + DMC + HI	panel2
582	UG14_0756	CR24-8	0	CMD + FRY + DMC + HI	panel2
583	UG14_0757	CR24-8	0	CMD + FRY + DMC + HI	panel2
584	UG14_0762	MH04/3022	0	CMD + Beta carotene	panel2
585	UG14_0763	MH04/3022	0	CMD + Beta carotene	panel2
586	UG14_0765	MH04/3022	0	CMD + Beta carotene	panel2
587	UG14_0768	MH04/3022	0	CMD + Beta carotene	panel2
588	UG14_0769	MH04/3022	0	CMD + Beta carotene	panel2
589	UG14_0772	MH04/3022	0	CMD + Beta carotene	panel2
590	UG14_0794	MH04/3022	0	CMD + Beta carotene	panel2
591	UG14_0795	MH04/3022	0	CMD + Beta carotene	panel2
592	UG14_0800	MH04/3022	0	CMD + Beta carotene	panel2
593	UG14_0802	MH04/3022	0	CMD + Beta carotene	panel2
594	UG14_0807	MH04/3022	0	CMD + Beta carotene	panel2
595	UG14_0808	MH04/3022	0	CMD + Beta carotene	panel2
596	UG14_0818	NASE11	TMS60142	CBSD + DMC	panel2
597	UG14_0821	NASE11	TMS60142	CBSD + DMC	panel2
598	UG14_0828	NASE11	TMS60142	CBSD + DMC	panel2
599	UG14_0850	NASE11	TMS60142	CBSD + DMC	panel2
600	UG14_0860	I30040	0	CMD + CBSD + DMC	panel2
601	UG14_0868	I0014	0	0	panel2
602	UG14_0871	I0014	0	0	panel2
603	UG14_0874	I0014	0	0	panel2
604	UG14_0882	I30040	0	CMD + CBSD + DMC	panel2
605	UG14_0888	I30040	0	CMD + CBSD + DMC	panel2
606	UG14_0892	TZ/P130	0	CMD+ CBSD+ FRY	panel2
607	UG14_0894	TZ/P130	0	CMD+ CBSD+ FRY	panel2
608	UG14_0898	TZ/P130	0	CMD+ CBSD+ FRY	panel2
609	UG14_0916	I82/00661	0	CMD + CBSD	panel2
610	UG14_0922	I82/00661	0	CMD + CBSD	panel2
611	UG14_0935	I0040	0	CBSD + CMD	panel2
612	UG14_0940	I0040	0	CBSD + CMD	panel2
613	UG14_0942	I0040	0	CBSD + CMD	panel2
614	UG14_0946	MH05/0432	0	CMD + Beta carotene	panel2
615	UG14_0951	MH05/0432	0	CMD + Beta carotene	panel2
616	UG14_0958	Unknown	Unknown	0	panel2
617	UG14_0959	Unknown	Unknown	0	panel2
618	UG14_0962	Unknown	Unknown	0	panel2
619	UG14_0963	Unknown	Unknown	0	panel2
620	UG14_0966	Unknown	Unknown	0	panel2
621	UG14_0971	Unknown	Unknown	0	panel2
622	UG14_0972	Unknown	Unknown	0	panel2
623	UG14_0975	Unknown	Unknown	0	panel2
624	UG14_0976	Unknown	Unknown	0	panel2
625	UG14_0978	Unknown	Unknown	0	panel2
626	UG14_0979	Unknown	Unknown	0	panel2
627	UG14_0989	TMS60142	0	CBSD + DMC	panel2
628	UG14_0990	TMS60142	0	CBSD + DMC	panel2
629	UG14_0991	TMS60142	0	CBSD + DMC	panel2
630	UG14_0993	TMS60142	0	CBSD + DMC	panel2
631	UG14_0998	TMS60142	0	CBSD + DMC	panel2
632	UG14_1000	TMS60142	0	CBSD + DMC	panel2
633	UG14_1001	TMS60142	0	CBSD + DMC	panel2
634	UG14_1003	TMS60142	0	CBSD + DMC	panel2
635	UG14_1006	TMS60142	0	CBSD + DMC	panel2
636	UG14_1016	NASE11	TMS30572	CBSD + DMC	panel2
637	UG14_1020	NASE11	TMS30572	CBSD + DMC	panel2
638	UG14_1022	NASE11	TMS30572	CBSD + DMC	panel2
639	UG14_1023	NASE11	TMS30572	CBSD + DMC	panel2
640	UG14_1026	NASE11	TMS30572	CBSD + DMC	panel2
641	UG14_1027	NASE11	TMS30572	CBSD + DMC	panel2
642	UG14_1028	NASE11	TMS30572	CBSD + DMC	panel2
643	UG14_1032	NASE11	TMS30572	CBSD + DMC	panel2
644	UG14_1034	NASE11	TMS30572	CBSD + DMC	panel2
645	UG14_1035	NASE11	TMS30572	CBSD + DMC	panel2
646	UG14_1041	Introduction Tanzania	0	CBSD + CMD + DMC	panel2
647	UG14_1043	Introduction Tanzania	0	CBSD + CMD + DMC	panel2
648	UG14_1048	Introduction Tanzania	0	CBSD + CMD + DMC	panel2
649	UG14_1051	Introduction Tanzania	0	CBSD + CMD + DMC	panel2
650	UG14_1054	Introduction Tanzania	0	CBSD + CMD + DMC	panel2
651	UG14_1058	Introduction Tanzania	0	CBSD + CMD + DMC	panel2
652	UG14_1064	NASE11	TMS30572	CBSD + DMC	panel2
653	UG14_1073	NASE11	TMS30572	CBSD + DMC	panel2
654	UG14_1074	NASE11	TMS30572	CBSD + DMC	panel2
655	UG14_1076	NASE11	TMS30572	CBSD + DMC	panel2
656	UG14_1103	NASE10	NASE9	CMD + FRY + DMC + HI	panel2
657	UG14_1107	NASE10	NASE9	CMD + FRY + DMC + HI	panel2
658	UG14_1116	NASE10	NASE9	CMD + FRY + DMC + HI	panel2
659	UG14_1146	TMS30572	0	CBSD + DMC	panel2
660	UG14_1150	TMS30572	0	CBSD + DMC	panel2
661	UG14_1152	TMS30572	0	CBSD + DMC	panel2
662	UG14_1153	TMS30572	0	CBSD + DMC	panel2
663	UG14_1155	TMS30572	0	CBSD + DMC	panel2
664	UG14_1156	TMS30572	0	CBSD + DMC	panel2
665	UG14_1161	CR24-8	0	CMD + FRY + DMC + HI	panel2
666	UG14_1169	Introduction Tanzania	0	CBSD + CMD + DMC	panel2
667	UG14_1173	Introduction Tanzania	0	CBSD + CMD + DMC	panel2
668	UG14_1184	Introduction Tanzania	0	CBSD + CMD + DMC	panel2
669	UG14_1188	Introduction Tanzania	0	CBSD + CMD + DMC	panel2
670	UG14_1192	Introduction Tanzania	0	CBSD + CMD + DMC	panel2
671	UG14_1198	Introduction Tanzania	0	CBSD + CMD + DMC	panel2
672	UG14_1211	Bamunanika	0	Culinary + FRY	panel2
673	UG14_1213	Bamunanika	0	Culinary + FRY	panel2
674	UG14_1215	Bamunanika	0	Culinary + FRY	panel2
675	UG14_1219	Bamunanika	0	Culinary + FRY	panel2
676	UG14_1230	NASE10	TMS30572	CMD + FRY + DMC + HI + CBSD	panel2
677	UG14_1231	NASE10	TMS30572	CMD + FRY + DMC + HI + CBSD	panel2
678	UG14_1233	NASE10	TMS30572	CMD + FRY + DMC + HI + CBSD	panel2
679	UG14_1237	Introduction Tanzania	0	CBSD + CMD + DMC	panel2
680	UG14_1239	Introduction Tanzania	0	CBSD + CMD + DMC	panel2
681	UG14_1245	Introduction Tanzania	0	CBSD + CMD + DMC	panel2
682	UG14_1247	Introduction Tanzania	0	CBSD + CMD + DMC	panel2
683	UG14_1252	MH95/0414	0	CMD + FRY + HI	panel2
684	UG14_1254	MH95/0414	0	CMD + FRY + HI	panel2
685	UG14_1257	MH95/0414	0	CMD + FRY + HI	panel2
686	UG14_1261	MH95/0414	0	CMD + FRY + HI	panel2
687	UG14_1264	MH95/0414	0	CMD + FRY + HI	panel2
688	UG14_1265	Introduction Tanzania	0	CBSD + CMD + DMC	panel2
689	UG14_1267	Introduction Tanzania	0	CBSD + CMD + DMC	panel2
690	UG14_1269	Introduction Tanzania	0	CBSD + CMD + DMC	panel2
691	UG14_1271	Introduction Tanzania	0	CBSD + CMD + DMC	panel2
692	UG14_1276	Introduction Tanzania	0	CBSD + CMD + DMC	panel2
693	UG14_1278	Introduction Tanzania	0	CBSD + CMD + DMC	panel2
694	UG14_1281	Introduction Tanzania	0	CBSD + CMD + DMC	panel2
695	UG14_1283	Introduction Tanzania	0	CBSD + CMD + DMC	panel2
696	UG14_1285	Introduction Tanzania	0	CBSD + CMD + DMC	panel2
697	UG14_1286	CR21-6	0	FRY + HI + DMC	panel2
698	UG14_1288	CR21-6	0	FRY + HI + DMC	panel2
699	UG14_1292	CR21-6	0	FRY + HI + DMC	panel2
700	UG14_1294	CR21-6	0	FRY + HI + DMC	panel2
701	UG14_1297	NASE9	NASE10	DMC+ CMD	panel2
702	UG14_1306	TME204	SE95/00036	CMD + Culinary + DMC + FRY	panel2
703	UG14_1307	TME204	SE95/00036	CMD + Culinary + DMC + FRY	panel2
704	UG14_1309	TME204	SE95/00036	CMD + Culinary + DMC + FRY	panel2
705	UG14_1310	TME204	SE95/00036	CMD + Culinary + DMC + FRY	panel2
706	UG14_1318	Gwalanda	0	FRY + HI + DMC + Culinary	panel2
707	UG14_1321	Gwalanda	0	FRY + HI + DMC + Culinary	panel2
708	UG14_1323	Gwalanda	0	FRY + HI + DMC + Culinary	panel2
709	UG14_1334	TMS30572	CPCR 27B-3	CBSD + CMD + FRY + betacarotene	panel2
710	UG14_1337	TMS30572	CPCR 27B-3	CBSD + CMD + FRY + betacarotene	panel2
711	UG14_1338	TMS30572	CPCR 27B-3	CBSD + CMD + FRY + betacarotene	panel2
712	UG14_1341	Egabu	AR9-9	Culinary + FRY + DMC	panel2
713	UG14_1342	Egabu	AR9-9	Culinary + FRY + DMC	panel2
714	UG14_1345	Egabu	AR9-9	Culinary + FRY + DMC	panel2
715	UG14_1347	Egabu	AR9-9	Culinary + FRY + DMC	panel2
716	UG14_1349	Egabu	AR9-9	Culinary + FRY + DMC	panel2
717	UG14_1350	Egabu	AR9-9	Culinary + FRY + DMC	panel2
718	UG14_1351	Egabu	AR9-9	Culinary + FRY + DMC	panel2
719	UG14_1353	Egabu	AR9-9	Culinary + FRY + DMC	panel2
720	UG14_1354	Egabu	AR9-9	Culinary + FRY + DMC	panel2
721	UG14_1355	Egabu	AR9-9	Culinary + FRY + DMC	panel2
722	UG14_1371	MH95/0414	0	CMD + FRY + HI	panel2
723	UG14_1384	MH95/0414	0	CMD + FRY + HI	panel2
724	UG14_1385	MH95/0414	0	CMD + FRY + HI	panel2
725	UG14_1387	MH95/0414	0	CMD + FRY + HI	panel2
726	UG14_1389	NASE11	TMS30572	CBSD + DMC	panel2
727	UG14_1391	NASE11	TMS30572	CBSD + DMC	panel2
728	UG14_1396	NASE11	TMS30572	CBSD + DMC	panel2
729	UG14_1397	NASE11	TMS30572	CBSD + DMC	panel2
730	UG14_1410	NASE11	TMS30572	CBSD + DMC	panel2
731	UG14_1412	NASE11	TMS30572	CBSD + DMC	panel2
732	UG14_1414	NASE11	TMS30572	CBSD + DMC	panel2
733	UG14_1422	TMS30572	0	CBSD + DMC	panel2
734	UG14_1427	TMS30572	0	CBSD + DMC	panel2
735	UG14_1429	TMS30572	0	CBSD + DMC	panel2
736	UG14_1434	TMS30572	0	CBSD + DMC	panel2
737	UG14_1442	TMS30572	0	CBSD + DMC	panel2
738	UG14_1443	TMS30572	MH04/056HS	CBSD + CMD + FRY + betacarotene	panel2
739	UG14_1449	TMS30572	MH04/056HS	CBSD + CMD + FRY + betacarotene	panel2
740	UG14_1454	TMS30572	MH04/056HS	CBSD + CMD + FRY + betacarotene	panel2
741	UG14_1456	TMS30572	MH04/056HS	CBSD + CMD + FRY + betacarotene	panel2
742	UG14_1462	TMS30572	CPCR 24B	CBSD + CMD + FRY + betacarotene	panel2
743	UG14_1463	TMS30572	CPCR 24B	CBSD + CMD + FRY + betacarotene	panel2
744	UG14_1467	TMS30572	CPCR 24B	CBSD + CMD + FRY + betacarotene	panel2
745	UG14_1472	MH04/2764	0	CMD + Beta carotene	panel2
746	UG14_1476	MH04/2764	0	CMD + Beta carotene	panel2
747	UG14_1481	MH04/2764	0	CMD + Beta carotene	panel2
748	UG14_1483	MH04/2764	0	CMD + Beta carotene	panel2
749	UG14_1493	TMS30572	CPCR 21B	CBSD + CMD + FRY + betacarotene	panel2
750	UG14_1495	TMS30572	CPCR 21B	CBSD + CMD + FRY + betacarotene	panel2
751	UG14_1500	Introduction Tanzania	0	CBSD + CMD + DMC	panel2
752	UG14_1502	Introduction Tanzania	0	CBSD + CMD + DMC	panel2
753	UG14_1504	Introduction Tanzania	0	CBSD + CMD + DMC	panel2
754	UG14_1511	MM04/3111	0	CMD + Beta carotene	panel2
755	UG14_1513	MM04/3111	0	CMD + Beta carotene	panel2
756	UG14_1516	MM04/3111	0	CMD + Beta carotene	panel2
757	UG14_1522	MH04/3123	0	CMD + Beta carotene	panel2
758	UG14_1523	MH04/3123	0	CMD + Beta carotene	panel2
759	UG14_1530	MH04/3123	0	CMD + Beta carotene	panel2
760	UG14_1537	Gwalanda	0	FRY + HI + DMC + Culinary	panel2
761	UG14_1539	Gwalanda	0	FRY + HI + DMC + Culinary	panel2
762	UG14_1540	Gwalanda	0	FRY + HI + DMC + Culinary	panel2
763	UG14_1542	Gwalanda	0	FRY + HI + DMC + Culinary	panel2
764	UG14_1546	Gwalanda	0	FRY + HI + DMC + Culinary	panel2
765	UG14_1552	TMS30572	MH95/0414	CBSD + DMC	panel2
766	UG14_1555	TMS30572	MH95/0414	CBSD + DMC	panel2
767	UG14_1559	TMS30572	MH95/0414	CBSD + DMC	panel2
768	UG14_1561	TMS30572	MH95/0414	CBSD + DMC	panel2
769	UG14_1563	TMS30572	MH95/0414	CBSD + DMC	panel2
770	UG14_1567	MH05/0430	0	CMD + Beta carotene	panel2
771	UG14_1568	MH05/0430	0	CMD + Beta carotene	panel2
772	UG14_1572	MH05/0430	0	CMD + Beta carotene	panel2
773	UG14_1579	Unknown	Unknown	0	panel2
774	UG14_1580	Unknown	Unknown	0	panel2
775	UG14_1582	Unknown	Unknown	0	panel2
776	UG14_1584	NASE11	TMS30572	CBSD + DMC	panel2
777	UG14_1591	NASE11	TMS30572	CBSD + DMC	panel2
778	UG14_1595	NASE11	TMS30572	CBSD + DMC	panel2
779	UG14_1597	NASE11	TMS30572	CBSD + DMC	panel2
780	UG14_1599	NASE11	TMS30572	CBSD + DMC	panel2
781	UG14_1609	Introduction Tanzania	0	CBSD + CMD + DMC	panel2
782	UG14_1617	Introduction Tanzania	0	CBSD + CMD + DMC	panel2
783	UG14_1618	Introduction Tanzania	0	CBSD + CMD + DMC	panel2
784	UG14_1621	Introduction Tanzania	0	CBSD + CMD + DMC	panel2
785	UG14_1623	MH05/024	0	CMD + Beta carotene	panel2
786	UG14_1625	MH05/024	0	CMD + Beta carotene	panel2
787	UG14_1629	MH05/024	0	CMD + Beta carotene	panel2
788	UG14_1630	MH05/024	0	CMD + Beta carotene	panel2
789	UG14_1636	MH05/024	0	CMD + Beta carotene	panel2
790	UG14_1638	MH05/024	0	CMD + Beta carotene	panel2
791	UG14_1641	MH05/024	0	CMD + Beta carotene	panel2
792	UG14_1644	Introduction Tanzania	0	CBSD + CMD + DMC	panel2
793	UG14_1650	Introduction Tanzania	0	CBSD + CMD + DMC	panel2
794	UG14_1652	Introduction Tanzania	0	CBSD + CMD + DMC	panel2
795	UG14_1656	Introduction Tanzania	0	CBSD + CMD + DMC	panel2
796	UG14_1658	Introduction Tanzania	0	CBSD + CMD + DMC	panel2
797	UG14_1659	Introduction Tanzania	0	CBSD + CMD + DMC	panel2
798	UG14_1664	Introduction Tanzania	0	CBSD + CMD + DMC	panel2
799	UG14_1666	Introduction Tanzania	0	CBSD + CMD + DMC	panel2
800	UG14_1668	Introduction Tanzania	0	CBSD + CMD + DMC	panel2
801	UG14_1671	Introduction Tanzania	0	CBSD + CMD + DMC	panel2
802	UG14_1679	Introduction Tanzania	0	CBSD + CMD + DMC	panel2
803	UG14_1682	Introduction Tanzania	0	CBSD + CMD + DMC	panel2
804	UG14_1684	MH05/0426	0	CMD + Beta carotene	panel2
805	UG14_1686	MH05/0426	0	CMD + Beta carotene	panel2
806	UG14_1691	MH05/0426	0	CMD + Beta carotene	panel2
807	UG14_1693	MH05/0426	0	CMD + Beta carotene	panel2
808	UG14_1696	MH05/0426	0	CMD + Beta carotene	panel2
809	UG14_1702	MM02/17/6	0	CMD + Beta carotene	panel2
810	UG14_1706	MM02/17/6	0	CMD + Beta carotene	panel2
811	UG14_1711	TZ/P130	0	CMD+ CBSD+ FRY	panel2
812	UG14_1714	TZ/P130	0	CMD+ CBSD+ FRY	panel2
813	UG14_1721	TZ/P130	0	CMD+ CBSD+ FRY	panel2
814	UG14_1724	I30040	0	CMD + CBSD + DMC	panel2
815	UG14_1727	I30040	0	CMD + CBSD + DMC	panel2
816	UG14_1728	I30040	0	CMD + CBSD + DMC	panel2
817	UG14_1729	I30040	0	CMD + CBSD + DMC	panel2
818	UG14_1734	TMS30572	MH04/2787	CBSD+CMD + FRY + betacarotene	panel2
819	UG14_1735	TMS30572	MH04/2787	CBSD+CMD + FRY + betacarotene	panel2
820	UG14_1737	TMS30572	MH04/2787	CBSD+CMD + FRY + betacarotene	panel2
821	UG14_1745	TMS30572	MH04/2787	CBSD+CMD + FRY + betacarotene	panel2
822	UG14_1746	TMS30572	MH04/2787	CBSD+CMD + FRY + betacarotene	panel2
823	UG14_1748	TMS30572	MH04/2787	CBSD+CMD + FRY + betacarotene	panel2
824	UG14_1751	MH05/3075	0	CMD + Beta carotene	panel2
825	UG14_1757	MH05/3075	0	CMD + Beta carotene	panel2
826	UG14_1758	MH05/3075	0	CMD + Beta carotene	panel2
827	UG14_1761	MH04/2581	0	CMD + Beta carotene	panel2
828	UG14_1763	MH04/2581	0	CMD + Beta carotene	panel2
829	UG14_1764	MH04/2581	0	CMD + Beta carotene	panel2
830	UG14_1765	MH04/2581	0	CMD + Beta carotene	panel2
831	UG14_1771	MH04/2581	0	CMD + Beta carotene	panel2
832	UG14_1778	TME204	0	CMD + Culinary + DMC + FRY	panel2
833	UG14_1779	TME204	0	CMD + Culinary + DMC + FRY	panel2
834	UG14_1782	TME204	0	CMD + Culinary + DMC + FRY	panel2
835	UG14_1791	TME204	0	CMD + Culinary + DMC + FRY	panel2
836	UG14_1792	I30040	0	CMD + CBSD + DMC	panel2
837	UG14_1793	I30040	0	CMD + CBSD + DMC	panel2
838	UG14_1796	I30040	0	CMD + CBSD + DMC	panel2
839	UG14_1798	MH97/2961	Namikonga	CMD + CBSD + FRY + HI + DMC + drought tolerance	panel2
840	UG14_1799	MH97/2961	Namikonga	CMD + CBSD + FRY + HI + DMC + drought tolerance	panel2
841	UG14_1800	MH97/2961	Namikonga	CMD + CBSD + FRY + HI + DMC + drought tolerance	panel2
842	UG14_1801	MH97/2961	Namikonga	CMD + CBSD + FRY + HI + DMC + drought tolerance	panel2
843	UG14_1804	TMS30572	CPCR 21B	CBSD + CMD + FRY + betacarotene	panel2
844	UG14_1810	TMS30572	CPCR 21B	CBSD + CMD + FRY + betacarotene	panel2
845	UG14_1812	TMS30572	CPCR 21B	CBSD + CMD + FRY + betacarotene	panel2
846	UG14_1814	Namikonga	0	CBSD + DMC	panel2
847	UG14_1815	Namikonga	0	CBSD + DMC	panel2
848	UG14_1816	Namikonga	0	CBSD + DMC	panel2
849	UG14_1817	Namikonga	0	CBSD + DMC	panel2
850	UG14_1820	Namikonga	0	CBSD + DMC	panel2
851	UG14_1821	Namikonga	0	CBSD + DMC	panel2
852	UG14_1823	MH05/3075	0	CMD + Beta carotene	panel2
853	UG14_1825	MH05/3075	0	CMD + Beta carotene	panel2
854	UG14_1827	MH05/3075	0	CMD + Beta carotene	panel2
855	UG14_1829	MH05/3075	0	CMD + Beta carotene	panel2
856	UG14_1831	I0040	0	CBSD + CMD	panel2
857	UG14_1832	I0040	0	CBSD + CMD	panel2
858	UG14_1833	I0040	0	CBSD + CMD	panel2
859	UG14_1834	I0040	0	CBSD + CMD	panel2
860	UG14_1836	I0040	0	CBSD + CMD	panel2
861	UG14_1837	I0040	0	CBSD + CMD	panel2
862	UG14_1838	NASE11	0	CBSD + DMC	panel2
863	UG14_1839	NASE11	0	CBSD + DMC	panel2
864	UG14_1840	NASE11	0	CBSD + DMC	panel2
865	UG14_1844	NASE11	0	CBSD + DMC	panel2
866	UG14_1846	I0040	0	CBSD + CMD	panel2
867	UG14_1847	I0040	0	CBSD + CMD	panel2
868	UG14_1848	Namikonga	0	CBSD + DMC	panel2
869	UG14_1849	Namikonga	0	CBSD + DMC	panel2
870	UG14_1850	Namikonga	0	CBSD + DMC	panel2
871	UG14_1851	Namikonga	0	CBSD + DMC	panel2
872	UG14_1853	Namikonga	0	CBSD + DMC	panel2
873	UG14_1854	Namikonga	0	CBSD + DMC	panel2
874	UG14_1856	Kibao	MH95/0414	Culinary + FRY + CMD	panel2
875	UG14_1857	Kibao	MH95/0414	Culinary + FRY + CMD	panel2
876	UG14_1858	Kibao	MH95/0414	Culinary + FRY + CMD	panel2
877	UG14_1862	Kibao	MH95/0414	Culinary + FRY + CMD	panel2
878	UG14_1863	Kibao	MH95/0414	Culinary + FRY + CMD	panel2
879	UG14_1864	TMS30572	0	CBSD + DMC	panel2
880	UG14_1867	TMS30572	0	CBSD + DMC	panel2
881	UG14_1868	TMS30572	0	CBSD + DMC	panel2
882	UG14_1871	TMS30572	0	CBSD + DMC	panel2
883	UG14_1874	TMS30572	0	CBSD + DMC	panel2
884	UG14_1875	TMS30572	0	CBSD + DMC	panel2
885	UG14_1878	TMS30572	0	CBSD + DMC	panel2
886	UG14_1879	TMS30572	0	CBSD + DMC	panel2
887	UG14_1880	TMS30572	0	CBSD + DMC	panel2
888	UG14_1881	TMS30572	0	CBSD + DMC	panel2
889	UG14_1882	TMS30572	0	CBSD + DMC	panel2
890	UG14_1884	TMS30572	0	CBSD + DMC	panel2
891	UG14_1889	Introduction Tanzania	0	CBSD + CMD + DMC	panel2
892	UG14_1891	Introduction Tanzania	0	CBSD + CMD + DMC	panel2
893	UG14_1893	Introduction Tanzania	0	CBSD + CMD + DMC	panel2
894	UG14_1894	Introduction Tanzania	0	CBSD + CMD + DMC	panel2
895	UG14_1896	Introduction Tanzania	0	CBSD + CMD + DMC	panel2
896	UG14_1898	Introduction Tanzania	0	CBSD + CMD + DMC	panel2
897	UG14_1903	Introduction Tanzania	0	CBSD + CMD + DMC	panel2
898	UG14_1905	Introduction Tanzania	0	CBSD + CMD + DMC	panel2
899	UG14_1913	TME14	0	CMD + FRY + DMC + HI + Culinary	panel2
900	UG14_1919	TME14	0	CMD + FRY + DMC + HI + Culinary	panel2
901	UG14_1920	TME14	0	CMD + FRY + DMC + HI + Culinary	panel2
902	UG14_1922	TMS60142	NASE11	CBSD + DMC	panel2
903	UG14_1924	TMS60142	NASE11	CBSD + DMC	panel2
904	UG14_1925	TMS60142	NASE11	CBSD + DMC	panel2
905	UG14_1929	I30040	0	CMD + CBSD + DMC	panel2
906	UG14_1930	I30040	I30040	CBSD	panel2
907	UG14_1932	I30040	I30040	CBSD	panel2
908	UG14_1933	I30040	I30040	CBSD	panel2
909	UG14_1935	TME204	0	CMD + Culinary + DMC + FRY	panel2
910	UG14_1936	TME204	0	CMD + Culinary + DMC + FRY	panel2
911	UG14_1937	TME204	0	CMD + Culinary + DMC + FRY	panel2
912	UG14_1938	TME204	0	CMD + Culinary + DMC + FRY	panel2
913	UG14_1939	MH97/2961	MM96/4271	CMD + CBSD + FRY + HI + DMC + drought tolerance	panel2
914	UG14_1940	MH97/2961	MM96/4271	CMD + CBSD + FRY + HI + DMC + drought tolerance	panel2
915	UG14_1941	MH97/2961	MM96/4271	CMD + CBSD + FRY + HI + DMC + drought tolerance	panel2
916	UG14_1943	MH97/2961	MM96/4271	CMD + CBSD + FRY + HI + DMC + drought tolerance	panel2
917	UG14_1944	MH97/2961	MM96/4271	CMD + CBSD + FRY + HI + DMC + drought tolerance	panel2
918	UG14_1946	MH97/2961	MM96/4271	CMD + CBSD + FRY + HI + DMC + drought tolerance	panel2
919	UG14_1947	MH97/2961	MM96/4271	CMD + CBSD + FRY + HI + DMC + drought tolerance	panel2
920	UG14_1948	MH97/2961	MM96/4271	CMD + CBSD + FRY + HI + DMC + drought tolerance	panel2
921	UG14_1950	TMS30572	TMS60142	CBSD + DMC	panel2
922	UG14_1952	MH04/3022	0	CMD + Beta carotene	panel2
923	UG14_1954	Introduction Tanzania	0	CBSD + CMD + DMC	panel2
924	UG14_1956	Introduction Tanzania	0	CBSD + CMD + DMC	panel2
925	UG14_1957	Introduction Tanzania	0	CBSD + CMD + DMC	panel2
926	UG14_1959	I30040	0	CMD + CBSD + DMC	panel2
927	UG14_1961	I30040	0	CMD + CBSD + DMC	panel2
928	UG14_1964	MM96/4271	MH05-2959	CMD + CBSD + FRY + betacarotene	panel2
929	UG14_1966	TME14	Namikonga	CMD + CBSD + FRY	panel2
930	UG14_1967	TME14	Namikonga	CMD + CBSD + FRY	panel2
931	UG14_1968	TME14	Namikonga	CMD + CBSD + FRY	panel2
932	UG14_1969	I92/0067	MM96/0686	FRY + HI + DMC + CMD	panel2
933	UG14_1970	I92/0067	MM96/0686	FRY + HI + DMC + CMD	panel2
934	UG14_1971	I92/0067	MM96/0686	FRY + HI + DMC + CMD	panel2
935	UG14_1973	I92/0067	MM96/0686	FRY + HI + DMC + CMD	panel2
936	UG14_1975	I92/0067	MM96/0686	FRY + HI + DMC + CMD	panel2
937	UG14_1978	I92/0067	MM96/0686	FRY + HI + DMC + CMD	panel2
938	UG14_1981	I92/0067	MM96/0686	FRY + HI + DMC + CMD	panel2
939	UG14_1982	I92/0067	MM96/0686	FRY + HI + DMC + CMD	panel2
940	UG14_1987	I30040	0	CMD + CBSD + DMC	panel2
941	UG14_1988	I30040	0	CMD + CBSD + DMC	panel2
942	UG14_1989	I30040	0	CMD + CBSD + DMC	panel2
943	UG14_1990	I30040	0	CMD + CBSD + DMC	panel2
944	UG14_1991	I30040	0	CMD + CBSD + DMC	panel2
945	UG14_1994	I30040	0	CMD + CBSD + DMC	panel2
946	UG14_1995	I30040	0	CMD + CBSD + DMC	panel2
947	UG14_1997	I30040	0	CMD + CBSD + DMC	panel2
948	UG14_1998	I30040	0	CMD + CBSD + DMC	panel2
949	UG14_1999	I30040	0	CMD + CBSD + DMC	panel2
950	UG14_2000	I30040	0	CMD + CBSD + DMC	panel2
951	UG14_2001	I30040	0	CMD + CBSD + DMC	panel2
952	UG14_2003	I30040	0	CMD + CBSD + DMC	panel2
953	UG14_2005	I30040	0	CMD + CBSD + DMC	panel2
954	UG14_2007	I30040	0	CMD + CBSD + DMC	panel2
955	UG14_2009	I30040	0	CMD + CBSD + DMC	panel2
956	UG14_2013	I0040	0	CBSD + CMD	panel2
957	UG14_2016	I0040	0	CBSD + CMD	panel2
958	UG14_2017	I0040	0	CBSD + CMD	panel2
959	UG14_2019	TME14	MH04/0423	CMD + FRY + betacarotene	panel2
960	UG14_2022	TME14	MH04/0423	CMD + FRY + betacarotene	panel2
961	UG14_2023	TME14	MH04/0423	CMD + FRY + betacarotene	panel2
962	UG14_2024	TME14	MH04/0423	CMD + FRY + betacarotene	panel2
963	UG14_2025	TME14	MH04/0423	CMD + FRY + betacarotene	panel2
964	UG14_2026	TME14	MH04/0423	CMD + FRY + betacarotene	panel2
965	UG14_2028	TME14	MH04/0423	CMD + FRY + betacarotene	panel2
966	UG14_2029	TME14	MH04/0423	CMD + FRY + betacarotene	panel2
967	UG14_2031	TME14	MH04/0423	CMD + FRY + betacarotene	panel2
968	UG14_2035	TME14	MH04/0423	CMD + FRY + betacarotene	panel2
969	UG14_2037	TME14	MH04/0423	CMD + FRY + betacarotene	panel2
970	UG14_2040	MH04/3210	0	CMD + Beta carotene	panel2
971	UG14_2041	MH04/3210	0	CMD + Beta carotene	panel2
972	UG14_2043	MH04/3210	0	CMD + Beta carotene	panel2
973	UG14_2045	MH04/3210	0	CMD + Beta carotene	panel2
974	UG14_2050	SE95/00036	0	CMD + DMC + FRY	panel2
975	UG14_2051	SE95/00036	0	CMD + DMC + FRY	panel2
976	UG14_2053	SE95/00036	0	CMD + DMC + FRY	panel2
977	UG14_2055	SE95/00036	0	CMD + DMC + FRY	panel2
978	UG14_2056	SE95/00036	0	CMD + DMC + FRY	panel2
979	UG14_2061	I00142	0	CBSD + CMD	panel2
980	UG14_2064	I00142	0	CBSD + CMD	panel2
981	UG14_2065	I00142	0	CBSD + CMD	panel2
982	UG14_2068	MH05/0423	0	CMD + Beta carotene	panel2
983	UG14_2071	TMS30572	0	CBSD + DMC	panel2
984	UG14_2072	TMS30572	0	CBSD + DMC	panel2
985	UG14_2074	TMS30572	0	CBSD + DMC	panel2
986	UG14_2075	TMS30572	0	CBSD + DMC	panel2
987	UG14_2076	TMS30572	0	CBSD + DMC	panel2
988	UG14_2079	TMS30572	MH04/2780	CBSD + CMD + FRY + betacarotene	panel2
989	UG14_2080	TMS30572	MH04/2780	CBSD + CMD + FRY + betacarotene	panel2
990	UG14_2082	TMS30572	MH04/2780	CBSD + CMD + FRY + betacarotene	panel2
991	UG14_2083	TMS30572	MH04/2780	CBSD + CMD + FRY + betacarotene	panel2
992	UG14_2085	TMS30572	NASE3 X MH04/2788	CBSD + CMD + FRY + betacarotene	panel2
993	UG14_2087	TMS30572	NASE3 X MH04/2788	CBSD + CMD + FRY + betacarotene	panel2
994	UG14_2088	TMS30572	NASE3 X MH04/2788	CBSD + CMD + FRY + betacarotene	panel2
995	UG14_2089	TMS30572	0	CBSD + DMC	panel2
996	UG14_2091	TMS30572	0	CBSD + DMC	panel2
997	UG14_2092	TMS30572	0	CBSD + DMC	panel2
998	UG14_2094	TMS30572	CPRP 24B	CBSD + CMD + FRY + betacarotene	panel2
999	UG14_2095	TMS30572	CPRP 24B	CBSD + CMD + FRY + betacarotene	panel2
1000	UG14_2096	I0040	0	CBSD + CMD	panel2
1001	UG14_2097	I0040	0	CBSD + CMD	panel2
1002	UG14_2098	I0040	0	CBSD + CMD	panel2
1003	UG14_2101	I0040	0	CBSD + CMD	panel2
1004	UG14_2102	Namikonga	0	CBSD + DMC	panel2
1005	UG14_2103	Namikonga	0	CBSD + DMC	panel2
1006	UG14_2104	Namikonga	0	CBSD + DMC	panel2
1007	UG14_2107	MM96/4271	Namikonga	CMD + CBSD + FRY + HI + DMC + drought tolerance	panel2
1008	UG14_2109	MM96/4271	Namikonga	CMD + CBSD + FRY + HI + DMC + drought tolerance	panel2
1009	UG14_2111	MM96/4271	Namikonga	CMD + CBSD + FRY + HI + DMC + drought tolerance	panel2
1010	UG14_2115	MM96/4271	Namikonga	CMD + CBSD + FRY + HI + DMC + drought tolerance	panel2
1011	UG14_2119	TMS30572	NASE3 X MH05/0299	CBSD + CMD + FRY + betacarotene	panel2
1012	UG14_2121	TMS30572	NASE3 X MH05/0299	CBSD + CMD + FRY + betacarotene	panel2
1013	UG14_2123	TMS30572	0	CBSD + DMC	panel2
1014	UG14_2124	TMS30572	0	CBSD + DMC	panel2
1015	UG14_2126	TMS30572	0	CBSD + DMC	panel2
1016	UG14_2127	TMS30572	0	CBSD + DMC	panel2
1017	UG14_2132	MM96/0686	0	CMD+ CBSD + DMC	panel2
1018	UG14_2134	MM96/0686	0	CMD+ CBSD + DMC	panel2
1019	UG14_2137	TME14	MH04/0423	CMD + FRY + betacarotene	panel2
1020	UG14_2138	TME14	MH04/0423	CMD + FRY + betacarotene	panel2
1021	UG14_2142	TMS30572	MH04/2788	CBSD + CMD + FRY + betacarotene	panel2
1022	UG14_2143	TMS30572	MH04/2788	CBSD + CMD + FRY + betacarotene	panel2
1023	UG14_2144	I30040	0	CMD + CBSD + DMC	panel2
1024	UG14_2146	I30040	0	CMD + CBSD + DMC	panel2
1025	UG14_2151	TZ/P130	0	CMD+ CBSD+ FRY	panel2
1026	UG14_2152	TZ/P130	0	CMD+ CBSD+ FRY	panel2
1027	UG14_2153	TZ/P130	0	CMD+ CBSD+ FRY	panel2
1028	UG14_2154	NASE12	Namikonga	CBSD + CMD + FRY	panel2
1029	UG14_2156	NASE12	Namikonga	CBSD + CMD + FRY	panel2
1030	UG14_2159	Introduction Tanzania	0	CBSD + CMD + DMC	panel2
1031	UG14_2160	Introduction Tanzania	0	CBSD + CMD + DMC	panel2
1032	UG14_2161	Introduction Tanzania	0	CBSD + CMD + DMC	panel2
1033	UG14_2162	Introduction Tanzania	0	CBSD + CMD + DMC	panel2
1034	UG14_2163	Introduction Tanzania	0	CBSD + CMD + DMC	panel2
1035	UG14_2164	Introduction Tanzania	0	CBSD + CMD + DMC	panel2
1036	UG14_2166	Introduction Tanzania	0	CBSD + CMD + DMC	panel2
1037	UG14_2169	TMS30572	0	CBSD + CMD	panel2
1038	UG14_2170	I0040	0	CBSD + CMD	panel2
1039	UG14_2173	TZ/P130	0	CMD+ CBSD+ FRY	panel2
1040	UG14_2174	TZ/P130	0	CMD+ CBSD+ FRY	panel2
1041	UG14_2179	TME14	TME14	CMD + FRY + DMC + HI + Culinary	panel2
1042	UG14_2180	MH05/0426	0	CMD + Beta carotene	panel2
1043	UG14_2181	MH05/0426	0	CMD + Beta carotene	panel2
1044	UG14_2182	MH05/0426	0	CMD + Beta carotene	panel2
1045	UG14_2184	SE95/00036	0	CMD + DMC + FRY	panel2
1046	UG14_2189	Namikonga	0	CBSD + DMC	panel2
1047	UG14_2196	TMS30572	NASE10	CBSD + DMC	panel2
1048	UG14_2197	CR24-8	0	FRY + HI + DMC	panel2
1049	UG14_2198	CR24-8			panel2
1050	UG14_2199	EGABU	AR9-9		panel2
1051	UG14_2200	MH04/3022	Unknown		panel2
1052	UG14_2201	MH95/0414	Unknown	CMD + FRY + HI	panel2
1053	UG14_2202	Unknown	Unknown	Unknown	panel2
1054	UG14_2203	Unknown	Unknown	Unknown	panel2
1055	UG14_2204	Unknown	Unknown	Unknown	panel2
1056	UG14_2205	Unknown	Unknown	Unknown	panel2
1057	UG14_2206	Unknown	Unknown	Unknown	panel2
1058	UG14_2207	Unknown	Unknown	Unknown	panel2
1059	UG14_2208	Unknown	Unknown	Unknown	panel2
1060	UG14_2209	Unknown	Unknown	Unknown	panel2
1061	UG14_2210	Unknown	Unknown	Unknown	panel2
1062	UG14_2211	Unknown	Unknown	Unknown	panel2
1063	UG14_2212	Unknown	Unknown	Unknown	panel2
1064	UG14_2213	Unknown	Unknown	Unknown	panel2
1065	UG14_2214	Unknown	Unknown	Unknown	panel2
1066	UG14_2215	Unknown	Unknown	Unknown	panel2
1067	UG14_2216	Unknown	Unknown	Unknown	panel2
1068	UG14_2217	Unknown	Unknown	Unknown	panel2
1069	UG14_2218	Unknown	Unknown	Unknown	panel2
1070	UG14_2219	Unknown	Unknown	Unknown	panel2
1071	UG14_2220	Unknown	Unknown	Unknown	panel2
1072	UG14_2221	Unknown	Unknown	Unknown	panel2
1073	UG14_2222	Unknown	Unknown	Unknown	panel2
1074	UG14_2223	Unknown	Unknown	Unknown	panel2
1075	UG14_2224	Unknown	Unknown	Unknown	panel2
1076	UG14_2225	Unknown	Unknown	Unknown	panel2
1077	UG14_2226	Unknown	Unknown	Unknown	panel2
1078	UG14_2227	Unknown	Unknown	Unknown	panel2
1079	UG14_2228	Unknown	Unknown	Unknown	panel2
1080	UG14_2229	Unknown	Unknown	Unknown	panel2
1081	UG14_2230	Unknown	Unknown	Unknown	panel2
1082	UG14_2231	Unknown	Unknown	Unknown	panel2
1083	UG14_2232	Unknown	Unknown	Unknown	panel2
1084	UG14_2233	Unknown	Unknown	Unknown	panel2
1085	UG14_2234	Unknown	Unknown	Unknown	panel2
1086	UG14_2235	Unknown	Unknown	Unknown	panel2
1087	UG14_2236	Unknown	Unknown	Unknown	panel2
1088	UG14_2237	Unknown	Unknown	Unknown	panel2
1089	UG14_2238	Unknown	Unknown	Unknown	panel2
1090	UG14_2239	Unknown	Unknown	Unknown	panel2
1091	UG14_2240	Unknown	Unknown	Unknown	panel2
1092	UG14_2241	Unknown	Unknown	Unknown	panel2
1093	UG14_2242	Unknown	Unknown	Unknown	panel2
1094	UG14_2243	Unknown	Unknown	Unknown	panel2
1095	UG14_2244	Unknown	Unknown	Unknown	panel2
1096	UG14_2245	Unknown	Unknown	Unknown	panel2
1097	UG14_2246	Unknown	Unknown	Unknown	panel2
1098	UG14_2247	Unknown	Unknown	Unknown	panel2
1099	UG14_2248	Unknown	Unknown	Unknown	panel2
1100	UG14_2249	Unknown	Unknown	Unknown	panel2
1101	UG14_2250	Unknown	Unknown	Unknown	panel2
1102	UG14_2251	Unknown	Unknown	Unknown	panel2
1103	UG14_2252	Unknown	Unknown	Unknown	panel2
1104	UG14_2253	Unknown	Unknown	Unknown	panel2
1105	UG14_2254	Unknown	Unknown	Unknown	panel2
1106	UG14_2255	Unknown	Unknown	Unknown	panel2
1107	UG14_2256	Unknown	Unknown	Unknown	panel2
1108	UG14_2257	Unknown	Unknown	Unknown	panel2
1109	UG14_2258	Unknown	Unknown	Unknown	panel2
1110	UG14_2259	Unknown	Unknown	Unknown	panel2
1111	UG14_2260	Unknown	Unknown	Unknown	panel2
1112	UG14_2261	Unknown	Unknown	Unknown	panel2
1113	UG14_2262	Unknown	Unknown	Unknown	panel2
1114	UG14_2263	Unknown	Unknown	Unknown	panel2
1115	UG14_2264	Unknown	Unknown	Unknown	panel2
1116	UG14_2265	Unknown	Unknown	Unknown	panel2
1117	UG14_2266	Unknown	Unknown	Unknown	panel2
1118	UG14_2267	FS37- 4	UG11_0126	early bulking + FRY + DMC + HI + Culinary	panel2
1119	UG14_2268	FS27-15	FS37- 4	early bulking + FRY + DMC + HI + Culinary	panel2
1120	UG14_2269	FS27-15	FS25 - 5	early bulking + FRY + DMC + HI + Culinary	panel2
1121	UG14_2270	FS37- 4	UG11_0013	early bulking + FRY + DMC + HI + Culinary	panel2
1122	UG14_2271	FS37- 4	UG11_0013	early bulking + FRY + DMC + HI + Culinary	panel2
1123	UG14_2272	FS27-15	UG11_0015	early bulking + FRY + DMC + HI + Culinary	panel2
1124	UG14_2273	FS37- 4	UG11_0126	early bulking + FRY + DMC + HI + Culinary	panel2
1125	UG14_2274	FS27-15	UG11_0015	early bulking + FRY + DMC + HI + Culinary	panel2
1126	UG14_2275	UG11_0003	FS27-15	early bulking + FRY + DMC + HI + Culinary	panel2
1127	UG14_2276	FS27-15	UG11_0013	early bulking + FRY + DMC + HI + Culinary	panel2
1128	UG14_2277	UG11_0003	FS27-15	early bulking + FRY + DMC + HI + Culinary	panel2
1129	UG14_2278	FS27-15	UG11_0126	early bulking + FRY + DMC + HI + Culinary	panel2
1130	UG14_2279	FS27-15	UG11_0013	early bulking + FRY + DMC + HI + Culinary	panel2
1131	UG14_2280	UG11_0015	FS25 - 5	early bulking + FRY + DMC + HI + Culinary	panel2
1132	UG14_2281	UG11_0003	FS37- 4	early bulking + FRY + DMC + HI + Culinary	panel2
1133	UG14_2282	RS01	Unknown	early bulking + FRY + DMC + HI + Culinary	panel2
1134	UG14_2283	RS01	Unknown	early bulking + FRY + DMC + HI + Culinary	panel2
1135	UG14_2284	BS01	Unknown	early bulking + FRY + DMC + HI + Culinary	panel2
1136	UG14_2285	RS02	Unknown	early bulking + FRY + DMC + HI + Culinary	panel2
1137	UG14_2286	FS27-15	FS37- 4	early bulking + FRY + DMC + HI + Culinary	panel2
1138	UG14_2287	FS27-15	UG11_0126	early bulking + FRY + DMC + HI + Culinary	panel2
1139	UG14_2288	FS27-15	UG11_0013	early bulking + FRY + DMC + HI + Culinary	panel2
1140	UG14_2289	FS27-15	UG11_0013	early bulking + FRY + DMC + HI + Culinary	panel2
1141	UG14_2290	UG11_0003	FS27-15	early bulking + FRY + DMC + HI + Culinary	panel2
1142	UG14_2291	FS27-15	FS7-18	early bulking + FRY + DMC + HI + Culinary	panel2
1143	UG14_2292	FS7-18	Unknown	early bulking + FRY + DMC + HI + Culinary	panel2
1144	UG14_2293	UG11_0003	FS27-15	early bulking + FRY + DMC + HI + Culinary	panel2
1145	UG14_2294	FS37- 4	UG11_0126	early bulking + FRY + DMC + HI + Culinary	panel2
1146	UG14_2295	FS37- 4	UG11_0013	early bulking + FRY + DMC + HI + Culinary	panel2
1147	UG14_2296	FS27-15	FS7-18	early bulking + FRY + DMC + HI + Culinary	panel2
1148	UG14_2297	FS27-15	UG11_0015	early bulking + FRY + DMC + HI + Culinary	panel2
1149	UG14_2298	UG11_0015	FS37- 4	early bulking + FRY + DMC + HI + Culinary	panel2
1150	UG14_2299	FS25 - 5	UG11_0126	early bulking + FRY + DMC + HI + Culinary	panel2
1151	UG14_2300	31	Unknown	early bulking + FRY + DMC + HI + Culinary	panel2
1152	UG14_2301	UG11_0003	FS25 - 5	early bulking + FRY + DMC + HI + Culinary	panel2
1153	UG14_2302	FS27-15	FS25 - 5	early bulking + FRY + DMC + HI + Culinary	panel2
1154	UG14_2303	NASE18	UG11_0017	early bulking + FRY + DMC + HI + Culinary	panel2
1155	UG14_2304	FS37- 4	UG11_0013	early bulking + FRY + DMC + HI + Culinary	panel2
1156	UG14_2305	TZ/P7	Unknown	Unknown	panel2
1157	UG14_2306	TZ/P38	Unknown	Unknown	panel2
1158	UG14_2307	TZ/P38	Unknown	Unknown	panel2
1159	UG14_2308	TZ/P38	Unknown	Unknown	panel2
1160	UG14_2309	TZ/P40	Unknown	Unknown	panel2
1161	UG14_2310	TZ/P40	Unknown	Unknown	panel2
1162	UG14_2311	TZ/P40	Unknown	Unknown	panel2
1163	UG14_2312	TZ/P40	Unknown	Unknown	panel2
1164	UG14_2313	TZ/P46	Unknown	Unknown	panel2
1165	UG14_2314	TZ/P61	Unknown	Unknown	panel2
1166	UG14_2315	TZ/P61	Unknown	Unknown	panel2
1167	UG14_2316	TZ/P62	Unknown	Unknown	panel2
1168	UG14_2317	TZ/P62	Unknown	Unknown	panel2
1169	UG14_2318	TZ/P62	Unknown	Unknown	panel2
1170	UG14_2319	TZ/P62	Unknown	Unknown	panel2
1171	UG14_2320	TZ/P63	Unknown	Unknown	panel2
1172	UG14_2321	TZ/P64	Unknown	Unknown	panel2
1173	UG14_2322	TZ/P64	Unknown	Unknown	panel2
1174	UG14_2323	TZ/P64	Unknown	Unknown	panel2
1175	UG14_2324	TZ/P65	Unknown	Unknown	panel2
1176	UG14_2325	TZ/P65	Unknown	Unknown	panel2
1177	UG14_2326	TZ/P65	Unknown	Unknown	panel2
1178	UG14_2327	TZ/P65	Unknown	Unknown	panel2
1179	UG14_2328	TZ/P65	Unknown	Unknown	panel2
1180	UG14_2329	TZ/P65	Unknown	Unknown	panel2
1181	UG14_2330	TZ/P65	Unknown	Unknown	panel2
1182	UG14_2331	TZ/P66	Unknown	Unknown	panel2
1183	UG14_2332	TZ/P66	Unknown	Unknown	panel2
1184	UG14_2333	TZ/P66	Unknown	Unknown	panel2
1185	UG14_2334	TZ/P66	Unknown	Unknown	panel2
1186	UG14_2335	TZ/P66	Unknown	Unknown	panel2
1187	UG14_2336	TZ/P66	Unknown	Unknown	panel2
1188	UG14_2337	TZ/P66	Unknown	Unknown	panel2
1189	UG14_2338	TZ/P66	Unknown	Unknown	panel2
1190	UG14_2339	TZ/P66	Unknown	Unknown	panel2
1191	UG14_2340	TZ/P66	Unknown	Unknown	panel2
1192	UG14_2341	TZ/P66	Unknown	Unknown	panel2
1193	UG14_2342	TZ/P69	Unknown	Unknown	panel2
1194	UG14_2343	TZ/P69	Unknown	Unknown	panel2
1195	UG14_2344	TZ/P69	Unknown	Unknown	panel2
1196	UG14_2345	TZ/P69	Unknown	Unknown	panel2
1197	UG14_2346	TZ/P69	Unknown	Unknown	panel2
1198	UG14_2347	TZ/P69	Unknown	Unknown	panel2
1199	UG14_2348	TZ/P69	Unknown	Unknown	panel2
1200	UG14_2349	TZ/P110	Unknown	Unknown	panel2
1201	UG14_2350	TZ/P110	Unknown	Unknown	panel2
1202	UG14_2351	TZ/P110	Unknown	Unknown	panel2
1203	UG14_2352	TZ/P110	Unknown	Unknown	panel2
1204	UG14_2353	TZ/P130	Unknown	Unknown	panel2
1205	UG14_2354	TZ/P136	Unknown	Unknown	panel2
1206	UG14_2355	TZ/P138	Unknown	Unknown	panel2
1207	UG14_2356	TZ/P138	Unknown	Unknown	panel2
1208	UG14_2357	TZ/P140	Unknown	Unknown	panel2
1209	UG14_2358	TZ/P140	Unknown	Unknown	panel2
1210	UG14_2359	TZ/P140	Unknown	Unknown	panel2
1211	UG14_2360	TZ/P140	Unknown	Unknown	panel2
1212	UG14_2361	TZ/P163	Unknown	Unknown	panel2
1213	UG14_2362	TZ/P163	Unknown	Unknown	panel2
1214	UG14_2363	TZ/P163	Unknown	Unknown	panel2
1215	UG14_2364	TZ/P163	Unknown	Unknown	panel2
1216	UG14_2365	TZ/P168	Unknown	Unknown	panel2
1217	UG14_2366	TZ/P169	Unknown	Unknown	panel2
1218	UG14_2367	TZ/P175	Unknown	Unknown	panel2
1219	UG14_2368	TZ/P177	Unknown	Unknown	panel2
1220	UG14_2369	TZ/P75	Unknown	Unknown	panel2
1221	UG14_2370	TZ/P75	Unknown	Unknown	panel2
1222	UG14_2371	TZ/P77	Unknown	Unknown	panel2
1223	UG14_2372	TZ/P77	Unknown	Unknown	panel2
1224	UG14_2373	TZ/P77	Unknown	Unknown	panel2
1225	UG14_2374	TZ/P80	Unknown	Unknown	panel2
1226	UG14_2375	TZ/P80	Unknown	Unknown	panel2
1227	UG14_2376	TZ/P80	Unknown	Unknown	panel2
1228	UG14_2377	TZ/P80	Unknown	Unknown	panel2
1229	UG14_2378	TZ/P80	Unknown	Unknown	panel2
1230	UG14_2379	TZ/P80	Unknown	Unknown	panel2
1231	UG14_2380	TZ/P83	Unknown	Unknown	panel2
1232	UG14_2381	TZ/P88	Unknown	Unknown	panel2
1233	UG14_2382	TZ/P88	Unknown	Unknown	panel2
1234	UG14_2383	TZ/P88	Unknown	Unknown	panel2
1235	UG14_2384	TZ/P88	Unknown	Unknown	panel2
1236	UG14_2385	TZ/P88	Unknown	Unknown	panel2
1237	UG14_2386	TZ/P90	Unknown	Unknown	panel2
1238	UG14_2387	TZ/P90	Unknown	Unknown	panel2
1239	UG14_2388	TZ/P90	Unknown	Unknown	panel2
1240	UG14_2389	TZP180	Unknown	Unknown	panel2
1241	UG14_2390	Unknown	Unknown	Unknown	panel2
1242	UG14_2391	Unknown	Unknown	Unknown	panel2
1243	UG14_2392	Unknown	Unknown	Unknown	panel2
1244	UG14_2393	Unknown	Unknown	Unknown	panel2
1245	UG14_2394	Unknown	Unknown	Unknown	panel2
1246	UG14_2395	Unknown	Unknown	Unknown	panel2
1247	UG14_2396	Unknown	Unknown	Unknown	panel2
1248	UG14_2397	Unknown	Unknown	Unknown	panel2
1249	UG14_2398	Unknown	Unknown	Unknown	panel2
1250	UG14_2399	Unknown	Unknown	Unknown	panel2
1251	UG14_2400	Unknown	Unknown	Unknown	panel2
1252	UG14_2401	Unknown	Unknown	Unknown	panel2
1253	UG14_2402	Unknown	Unknown	Unknown	panel2
1254	UG14_2403	Unknown	Unknown	Unknown	panel2
1255	UG14_2404	FS27-15	UG11_0015	Unknown	panel2
1256	UG14_2405	NASE3	FS27-15	Unknown	panel2
1257	UG14_2406	BAM	Unknown	Unknown	panel2
1258	UG14_2407	FS37- 4	UG11_0013	Unknown	panel2
1259	UG14_2408	Unknown	Unknown	Unknown	panel2
1260	UG14_2409	NASE3	FS7-18	Unknown	panel2
1261	UG14_2410	Unknown	Unknown	Unknown	panel2
1262	UG14_2411	Unknown	Unknown	Unknown	panel2
1263	UG14_2412	Unknown	Unknown	Unknown	panel2
1264	UG14_2413	Unknown	Unknown	Unknown	panel2
1265	UG14_2414	Unknown	Unknown	Unknown	panel2
1266	UG14_2415	Unknown	Unknown	Unknown	panel2
1267	UG14_2416	Unknown	Unknown	Unknown	panel2
1268	UG14_2417	Unknown	Unknown	Unknown	panel2
1269	UG14_2418	Unknown	Unknown	Unknown	panel2
1270	UG14_2419	Unknown	Unknown	Unknown	panel2
1271	UG14_2420	Unknown	Unknown	Unknown	panel2
1272	UG14_2421	Unknown	Unknown	Unknown	panel2
1273	UG14_2422	Unknown	Unknown	Unknown	panel2
1274	UG14_2423	Unknown	Unknown	Unknown	panel2
1275	UG14_2424	Unknown	Unknown	Unknown	panel2
1276	UG14_2425	Unknown	Unknown	Unknown	panel2
1277	UG14_2426	Unknown	Unknown	Unknown	panel2
1278	UG14_2427	Unknown	Unknown	Unknown	panel2
1279	UG14_2428	Unknown	Unknown	Unknown	panel2
1280	UG14_2429	Unknown	Unknown	Unknown	panel2
1281	UG14_2430	Unknown	Unknown	Unknown	panel2
1282	UG14_2431	Unknown	Unknown	Unknown	panel2
1283	UG14_2432	Unknown	Unknown	Unknown	panel2
1284	UG14_2433	Unknown	Unknown	Unknown	panel2
1285	UG14_2434	Unknown	Unknown	Unknown	panel2
1286	UG14_2435	Unknown	Unknown	Unknown	panel2
1287	UG14_2436	TZ/P69	Unknown	Unknown	panel2
1288	UG14_2437	TZ/P140	Unknown	Unknown	panel2
1289	UG14_2438	TZ/P38	Unknown	Unknown	panel2
1290	UG14_2439	TZ/P66	Unknown	Unknown	panel2
1291	UG14_2440	TZ/P175	Unknown	Unknown	panel2
1292	UG14_2441	TZ/P69	Unknown	Unknown	panel2
1293	UG14_2442	TZ/P177	Unknown	Unknown	panel2
1294	UG14_2443	TZ/P180	Unknown	Unknown	panel2
1295	UG14_2444	TZ/P67	Unknown	Unknown	panel2
1296	UG14_2445	TZ/P164	Unknown	Unknown	panel2
1297	UG14_2446	TZ/P180	Unknown	Unknown	panel2
1298	UG14_2447	TZ/P65	Unknown	Unknown	panel2
1299	UG14_2448	TZ/P38	Unknown	Unknown	panel2
1300	UG14_2449	TZ/P163	Unknown	Unknown	panel2
1301	UG14_2450	Unknown	Unknown	Unknown	panel2
1302	UG14_2451	Unknown	Unknown	Unknown	panel2
1303	UG14_2452	Unknown	Unknown	Unknown	panel2
1304	UG14_2453	Unknown	Unknown	Unknown	panel2
1305	UG14_2454	Unknown	Unknown	Unknown	panel2
1306	UG14_2455	Unknown	Unknown	Unknown	panel2
1307	UG14_2456	Unknown	Unknown	Unknown	panel2
1308	UG14_2457	Unknown	Unknown	Unknown	panel2
1309	UG14_2458	Unknown	Unknown	Unknown	panel2
1310	UG14_2459	Unknown	Unknown	Unknown	panel2
1311	UG14_2460	Unknown	Unknown	Unknown	panel2
1312	UG11_0004	NASE4	Unknown	Unknown	panel2
1313	UG11_0017	NAM130	Unknown	Unknown	panel2
1314	UG11_0003	NASE3	Unknown	Unknown	panel2
1315	UG11_0014	NASE14	Unknown	Unknown	panel2
1316	UG11_0016	TME204	Unknown	Unknown	panel2
1317	UG11_0015	TME14	Unknown	Unknown	panel2

## Sheet: Suplementary Table S2
Suplementary table S2. Correlation analysis among locations for CBSD severity panel 1 and panel 2. (A) Correlation of deregressed BLUPs across locations within traits in panel 1 measured in three locations. (B) Correlation of deregressed BLUPs across locations within traits in panel 2 measured in three locations.
(A)	Panel 1	(i) CBSD3S
		KASESE	NAMULONGE	NGETTA
	KASESE	1	0.329219	0.432904
	NAMULONGE	0.329219	1	0.406012
	NGETTA	0.432904	0.406012	1
		(ii) CBSD6S
		KASESE	NAMULONGE	NGETTA
	KASESE	1	0.415801	0.358197
	NAMULONGE	0.415801	1	0.408213
	NGETTA	0.358197	0.408213	1
		(ii) CBSDRS
		KASESE	NAMULONGE	NGETTA
	KASESE	1	0.601248	0.0901409
	NAMULONGE	0.601248	1	0.274583
	NGETTA	0.0901409	0.274583	1
(B)	Panel 2	(i) CBSD3S
		KAMULI	SERERE	NAMULONGE
	KAMULI	1	0.507243	0.0652605
	SERERE	0.507243	1	0.100593
	NAMULONGE	0.0652605	0.100593	1
		(ii) CBSD6S
		KAMULI	SERERE	NAMULONGE
	KAMULI	1	0.38189	0.245855
	SERERE	0.38189	1	0.31302
	NAMULONGE	0.245855	0.31302	1
		(iii) CBSD9S
		KAMULI	SERERE	NAMULONGE
	KAMULI	1	0.142825	-0.0796089
	SERERE	0.142825	1	-0.0421641
	NAMULONGE	-0.0796089	-0.0421641	1
		(iv) CBSDRS
		KAMULI	SERERE	NAMULONGE
	KAMULI	1	0.260718	0.227328
	SERERE	0.260718	1	0.257284
	NAMULONGE	0.227328	0.257284	1
	Nam=Namulonge, Kas=Kasese, Nge=Ngetta, Kam=Kamuli, Ser=Serere, MAP= Months after planting, CBSD3S=CBSD severity scored at 3MAP, CBSD6S=CBSD severity scored at 6MAP, CBSDRS=CBSD severity scored at 12MAP

## Sheet: Suplementary Table S3 
Suplementary Table S3: Correlation Coefficient values within locations and traits in panel 1 and panel 2. (A) Correlation of deregressed BLUPs across locations and traits in panel 1 measured in three locations. (B) Correlation of deregressed BLUPs across locations and four traits in panel 2 measured in three locations
(A)	Panel 1
		Nam.CBSD3S	Nam.CBSD6S	Nam.CBSDRS
	Nam.CBSD3S	1	0.519876	0.0349319
	Nam.CBSD6S	0.519876	1	0.227201
	Nam.CBSDRS	0.0349319	0.227201	1
		Kas.CBSD3S	Kas.CBSD6S	Kas.CBSDRS
	Kas.CBSD3S	1	0.525819	-0.110618
	Kas.CBSD6S	0.525819	1	-0.0835297
	Kas.CBSDRS	-0.110618	-0.0835297	1
		Nge.CBSD3S	Nge.CBSD6S	Nge.CBSDRS
	Nge.CBSD3S	1	0.631391	0.296301
	Nge.CBSD6S	0.631391	1	0.389225
	Nge.CBSDRS	0.296301	0.389225	1
(B)	Panel 2
		Kam.CBSD3S	Kam.CBSD6S	Kam.CBSD9S	Kam.CBSDRS
	Kam.CBSD3S	1	0.324167	0.477738	0.194878
	Kam.CBSD6S	0.324167	1	0.455736	0.237144
	Kam.CBSD9S	0.477738	0.455736	1	0.276184
	Kam.CBSDRS	0.194878	0.237144	0.276184	1
		Nam.CBSD3S	Nam.CBSD6S	Nam.CBSD9S	Nam.CBSDRS
	Nam.CBSD3S	1	0.365052	-0.0273769	0.137145
	Nam.CBSD6S	0.365052	1	-0.0020662	0.0809618
	Nam.CBSD9S	-0.0273769	-0.0020662	1	-0.221936
	Nam.CBSDRS	0.137145	0.0809618	-0.221936	1
		Ser.CBSD3S	Ser.CBSD6S	Ser.CBSD9S	Ser.CBSDRS
	Ser.CBSD3S	1	0.377115	0.183976	0.0679327
	Ser.CBSD6S	0.377115	1	0.0687171	0.244379
	Ser.CBSD9S	0.183976	0.0687171	1	0.0346592
	Ser.CBSDRS	0.0679327	0.244379	0.0346592	1
	Nam=Namulonge, Kas=Kasese, Nge=Ngetta, Kam=Kamuli, Ser=Serere, MAP= Months after planting, CBSD3S=CBSD severity scored at 3MAP, CBSD6S=CBSD severity scored at 6MAP, CBSDRS=CBSD severity scored at 12MAP

## Sheet: Supplementary Table  S4
Supplementary Table S4: SNPs sugnificantly associated with CBSD resistance through genome-wide association and their predicted candidate genes at; 3MAP, 6MAP, 9MAP and CBSDRS (roots) for both Panel 1 and 2.
	(a) Predicted candidate genes and associated SNPs for Panel1 at 3MAP
Chromosome	Annotated gene (Contains IDs from; versions 6 cassava genome, phytozome and versions 4 cassava genome )	Associated SNP
11	ID=Manes.11G103900.v6.1;Name=Manes.11G103900;ancestorIdentifier=cassava4.1_023954m.g.v4.1	S11_18893900
11	ID=Manes.11G104100.v6.1;Name=Manes.11G104100	S11_18986599
11	ID=Manes.11G105300.v6.1;Name=Manes.11G105300;ancestorIdentifier=cassava4.1_021582m.g.v4.1	S11_19286159
11	ID=Manes.11G105500.v6.1;Name=Manes.11G105500	S11_19343483
11	ID=Manes.11G105500.v6.1;Name=Manes.11G105500	S11_19343507
11	ID=Manes.11G105500.v6.1;Name=Manes.11G105500	S11_19366766
11	ID=Manes.11G105500.v6.1;Name=Manes.11G105500	S11_19366851
11	ID=Manes.11G107500.v6.1;Name=Manes.11G107500	S11_19872305
11	ID=Manes.11G108600.v6.1;Name=Manes.11G108600;ancestorIdentifier=cassava4.1_000863m.g.v4.1	S11_20112445
11	ID=Manes.11G108800.v6.1;Name=Manes.11G108800	S11_20139319
11	ID=Manes.11G109500.v6.1;Name=Manes.11G109500	S11_20265066
11	ID=Manes.11G109500.v6.1;Name=Manes.11G109500	S11_20265143
11	ID=Manes.11G110800.v6.1;Name=Manes.11G110800;ancestorIdentifier=cassava4.1_024282m.g.v4.1	S11_20554366
11	ID=Manes.11G111300.v6.1;Name=Manes.11G111300;ancestorIdentifier=cassava4.1_032419m.g.v4.1	S11_20706928
11	ID=Manes.11G112500.v6.1;Name=Manes.11G112500;ancestorIdentifier=cassava4.1_013401m.g.v4.1	S11_20950074
11	ID=Manes.11G112600.v6.1;Name=Manes.11G112600;ancestorIdentifier=cassava4.1_004384m.g.v4.1	S11_20975872
11	ID=Manes.11G113800.v6.1;Name=Manes.11G113800;ancestorIdentifier=cassava4.1_019845m.g.v4.1	S11_21567735
11	ID=Manes.11G114100.v6.1;Name=Manes.11G114100;ancestorIdentifier=cassava4.1_000763m.g.v4.1	S11_21630613
11	ID=Manes.11G115000.v6.1;Name=Manes.11G115000;ancestorIdentifier=cassava4.1_031131m.g.v4.1	S11_21934849
11	ID=Manes.11G115300.v6.1;Name=Manes.11G115300;ancestorIdentifier=cassava4.1_009915m.g.v4.1	S11_21984488
11	ID=Manes.11G115700.v6.1;Name=Manes.11G115700;ancestorIdentifier=cassava4.1_005125m.g.v4.1	S11_22049997
11	ID=Manes.11G116000.v6.1;Name=Manes.11G116000	S11_22094095
11	ID=Manes.11G117400.v6.1;Name=Manes.11G117400;ancestorIdentifier=cassava4.1_012889m.g.v4.1	S11_22304418
11	ID=Manes.11G118300.v6.1;Name=Manes.11G118300;ancestorIdentifier=cassava4.1_004758m.g.v4.1	S11_22459557
11	ID=Manes.11G121000.v6.1;Name=Manes.11G121000;ancestorIdentifier=cassava4.1_033047m.g.v4.1	S11_22964111
11	ID=Manes.11G121000.v6.1;Name=Manes.11G121000;ancestorIdentifier=cassava4.1_033047m.g.v4.1	S11_22964131
11	ID=Manes.11G121200.v6.1;Name=Manes.11G121200;ancestorIdentifier=cassava4.1_030740m.g.v4.1	S11_23002709
11	ID=Manes.11G121200.v6.1;Name=Manes.11G121200;ancestorIdentifier=cassava4.1_030740m.g.v4.1	S11_23002741
11	ID=Manes.11G121300.v6.1;Name=Manes.11G121300	S11_23018912
11	ID=Manes.11G122000.v6.1;Name=Manes.11G122000;ancestorIdentifier=cassava4.1_015068m.g.v4.1	S11_23134278
11	ID=Manes.11G123000.v6.1;Name=Manes.11G123000;ancestorIdentifier=cassava4.1_000375m.g.v4.1	S11_23227865
11	ID=Manes.11G123000.v6.1;Name=Manes.11G123000;ancestorIdentifier=cassava4.1_000375m.g.v4.1	S11_23227874
11	ID=Manes.11G123000.v6.1;Name=Manes.11G123000;ancestorIdentifier=cassava4.1_000375m.g.v4.1	S11_23228231
11	ID=Manes.11G123100.v6.1;Name=Manes.11G123100	S11_23234723
11	ID=Manes.11G123100.v6.1;Name=Manes.11G123100	S11_23234841
11	ID=Manes.11G123100.v6.1;Name=Manes.11G123100	S11_23234863
11	ID=Manes.11G123100.v6.1;Name=Manes.11G123100	S11_23235864
11	ID=Manes.11G123100.v6.1;Name=Manes.11G123100	S11_23235964
11	ID=Manes.11G123100.v6.1;Name=Manes.11G123100	S11_23238187
11	ID=Manes.11G123100.v6.1;Name=Manes.11G123100	S11_23238224
11	ID=Manes.11G123200.v6.1;Name=Manes.11G123200;ancestorIdentifier=cassava4.1_031128m.g.v4.1	S11_23234723
11	ID=Manes.11G123200.v6.1;Name=Manes.11G123200;ancestorIdentifier=cassava4.1_031128m.g.v4.1	S11_23234841
11	ID=Manes.11G123200.v6.1;Name=Manes.11G123200;ancestorIdentifier=cassava4.1_031128m.g.v4.1	S11_23234863
11	ID=Manes.11G123200.v6.1;Name=Manes.11G123200;ancestorIdentifier=cassava4.1_031128m.g.v4.1	S11_23235864
11	ID=Manes.11G123200.v6.1;Name=Manes.11G123200;ancestorIdentifier=cassava4.1_031128m.g.v4.1	S11_23235964
11	ID=Manes.11G125400.v6.1;Name=Manes.11G125400	S11_23435609
11	ID=Manes.11G125500.v6.1;Name=Manes.11G125500	S11_23453538
11	ID=Manes.11G126000.v6.1;Name=Manes.11G126000	S11_23547834
11	ID=Manes.11G127100.v6.1;Name=Manes.11G127100;ancestorIdentifier=cassava4.1_028097m.g.v4.1	S11_23751929
11	ID=Manes.11G128700.v6.1;Name=Manes.11G128700;ancestorIdentifier=cassava4.1_005491m.g.v4.1	S11_23944054
11	ID=Manes.11G129000.v6.1;Name=Manes.11G129000	S11_23978170
11	ID=Manes.11G129900.v6.1;Name=Manes.11G129900;ancestorIdentifier=cassava4.1_000426m.g.v4.1	S11_24155828
11	ID=Manes.11G130000.v6.1;Name=Manes.11G130000;ancestorIdentifier=cassava4.1_024215m.g.v4.1	S11_24161059
11	ID=Manes.11G130200.v6.1;Name=Manes.11G130200;ancestorIdentifier=cassava4.1_015979m.g.v4.1	S11_24185903
11	ID=Manes.11G130500.v6.1;Name=Manes.11G130500	S11_24197620
11	ID=Manes.11G131500.v6.1;Name=Manes.11G131500;ancestorIdentifier=cassava4.1_003125m.g.v4.1	S11_24332904
11	ID=Manes.11G131900.v6.1;Name=Manes.11G131900;ancestorIdentifier=cassava4.1_033611m.g.v4.1	S11_24372646
11	ID=Manes.11G132400.v6.1;Name=Manes.11G132400;ancestorIdentifier=cassava4.1_024866m.g.v4.1	S11_24425364
11	ID=Manes.11G132400.v6.1;Name=Manes.11G132400;ancestorIdentifier=cassava4.1_024866m.g.v4.1	S11_24425401
11	ID=Manes.11G133000.v6.1;Name=Manes.11G133000;ancestorIdentifier=cassava4.1_010591m.g.v4.1	S11_24459243
11	ID=Manes.11G133000.v6.1;Name=Manes.11G133000;ancestorIdentifier=cassava4.1_010591m.g.v4.1	S11_24459346
11	ID=Manes.11G133000.v6.1;Name=Manes.11G133000;ancestorIdentifier=cassava4.1_010591m.g.v4.1	S11_24459812
11	ID=Manes.11G135600.v6.1;Name=Manes.11G135600;ancestorIdentifier=cassava4.1_007267m.g.v4.1	S11_24766817
11	ID=Manes.11G135700.v6.1;Name=Manes.11G135700;ancestorIdentifier=cassava4.1_025919m.g.v4.1	S11_24775993
11	ID=Manes.11G136100.v6.1;Name=Manes.11G136100	S11_24823863
11	ID=Manes.11G136600.v6.1;Name=Manes.11G136600;ancestorIdentifier=cassava4.1_003129m.g.v4.1	S11_24860100
11	ID=Manes.11G137500.v6.1;Name=Manes.11G137500;ancestorIdentifier=cassava4.1_000270m.g.v4.1	S11_25015445
11	ID=Manes.11G137500.v6.1;Name=Manes.11G137500;ancestorIdentifier=cassava4.1_000270m.g.v4.1	S11_25018022
11	ID=Manes.11G141600.v6.1;Name=Manes.11G141600;ancestorIdentifier=cassava4.1_026860m.g.v4.1	S11_25400330
	(b) Predicted candidate genes and associated SNPs for Panel1 at 6MAP
Chromosome	Annotated gene (Contains IDs from; versions 6 cassava genome, phytozome and versions 4 cassava genome )	Associated SNP
11	ID=Manes.11G105500.v6.1;Name=Manes.11G105500	S11_19343483
11	ID=Manes.11G105500.v6.1;Name=Manes.11G105500	S11_19343507
11	ID=Manes.11G108600.v6.1;Name=Manes.11G108600;ancestorIdentifier=cassava4.1_000863m.g.v4.1	S11_20112445
11	ID=Manes.11G110800.v6.1;Name=Manes.11G110800;ancestorIdentifier=cassava4.1_024282m.g.v4.1	S11_20554366
11	ID=Manes.11G111300.v6.1;Name=Manes.11G111300;ancestorIdentifier=cassava4.1_032419m.g.v4.1	S11_20706928
11	ID=Manes.11G113800.v6.1;Name=Manes.11G113800;ancestorIdentifier=cassava4.1_019845m.g.v4.1	S11_21567735
11	ID=Manes.11G114100.v6.1;Name=Manes.11G114100;ancestorIdentifier=cassava4.1_000763m.g.v4.1	S11_21630613
11	ID=Manes.11G115300.v6.1;Name=Manes.11G115300;ancestorIdentifier=cassava4.1_009915m.g.v4.1	S11_21984488
11	ID=Manes.11G115700.v6.1;Name=Manes.11G115700;ancestorIdentifier=cassava4.1_005125m.g.v4.1	S11_22049997
11	ID=Manes.11G116000.v6.1;Name=Manes.11G116000	S11_22094095
11	ID=Manes.11G117400.v6.1;Name=Manes.11G117400;ancestorIdentifier=cassava4.1_012889m.g.v4.1	S11_22304418
11	ID=Manes.11G119400.v6.1;Name=Manes.11G119400;ancestorIdentifier=cassava4.1_031643m.g.v4.1	S11_22633492
11	ID=Manes.11G121000.v6.1;Name=Manes.11G121000;ancestorIdentifier=cassava4.1_033047m.g.v4.1	S11_22964111
11	ID=Manes.11G121000.v6.1;Name=Manes.11G121000;ancestorIdentifier=cassava4.1_033047m.g.v4.1	S11_22964131
11	ID=Manes.11G121200.v6.1;Name=Manes.11G121200;ancestorIdentifier=cassava4.1_030740m.g.v4.1	S11_23002709
11	ID=Manes.11G121200.v6.1;Name=Manes.11G121200;ancestorIdentifier=cassava4.1_030740m.g.v4.1	S11_23002741
11	ID=Manes.11G121300.v6.1;Name=Manes.11G121300	S11_23018912
11	ID=Manes.11G122000.v6.1;Name=Manes.11G122000;ancestorIdentifier=cassava4.1_015068m.g.v4.1	S11_23134278
11	ID=Manes.11G123000.v6.1;Name=Manes.11G123000;ancestorIdentifier=cassava4.1_000375m.g.v4.1	S11_23227865
11	ID=Manes.11G123000.v6.1;Name=Manes.11G123000;ancestorIdentifier=cassava4.1_000375m.g.v4.1	S11_23227874
11	ID=Manes.11G123000.v6.1;Name=Manes.11G123000;ancestorIdentifier=cassava4.1_000375m.g.v4.1	S11_23228231
11	ID=Manes.11G123100.v6.1;Name=Manes.11G123100	S11_23234841
11	ID=Manes.11G123200.v6.1;Name=Manes.11G123200;ancestorIdentifier=cassava4.1_031128m.g.v4.1	S11_23234841
11	ID=Manes.11G125400.v6.1;Name=Manes.11G125400	S11_23435609
11	ID=Manes.11G125500.v6.1;Name=Manes.11G125500	S11_23453538
11	ID=Manes.11G127100.v6.1;Name=Manes.11G127100;ancestorIdentifier=cassava4.1_028097m.g.v4.1	S11_23751929
11	ID=Manes.11G128700.v6.1;Name=Manes.11G128700;ancestorIdentifier=cassava4.1_005491m.g.v4.1	S11_23944054
11	ID=Manes.11G129000.v6.1;Name=Manes.11G129000	S11_23978170
11	ID=Manes.11G129100.v6.1;Name=Manes.11G129100;ancestorIdentifier=cassava4.1_008995m.g.v4.1	S11_24002194
11	ID=Manes.11G130000.v6.1;Name=Manes.11G130000;ancestorIdentifier=cassava4.1_024215m.g.v4.1	S11_24161059
11	ID=Manes.11G130200.v6.1;Name=Manes.11G130200;ancestorIdentifier=cassava4.1_015979m.g.v4.1	S11_24185903
11	ID=Manes.11G130500.v6.1;Name=Manes.11G130500	S11_24197620
11	ID=Manes.11G132400.v6.1;Name=Manes.11G132400;ancestorIdentifier=cassava4.1_024866m.g.v4.1	S11_24425364
11	ID=Manes.11G132400.v6.1;Name=Manes.11G132400;ancestorIdentifier=cassava4.1_024866m.g.v4.1	S11_24425401
11	ID=Manes.11G133000.v6.1;Name=Manes.11G133000;ancestorIdentifier=cassava4.1_010591m.g.v4.1	S11_24459243
	(c) Predicted candidate genes and associated SNPs for Panel1 at 12MAP
Chromosome	Annotated gene (Contains IDs from; versions 6 cassava genome, phytozome and versions 4 cassava genome )	Associated SNP
5	ID=Manes.05G178700.v6.1;Name=Manes.05G178700;ancestorIdentifier=cassava4.1_005152m.g.v4.1	S5_24541067
5	ID=Manes.05G178700.v6.1;Name=Manes.05G178700;ancestorIdentifier=cassava4.1_005152m.g.v4.1	S5_24541135
5	ID=Manes.05G178700.v6.1;Name=Manes.05G178700;ancestorIdentifier=cassava4.1_005152m.g.v4.1	S5_24541233
5	ID=Manes.05G178700.v6.1;Name=Manes.05G178700;ancestorIdentifier=cassava4.1_005152m.g.v4.1	S5_24542312
11	ID=Manes.11G121200.v6.1;Name=Manes.11G121200;ancestorIdentifier=cassava4.1_030740m.g.v4.1	S11_23002741
18	ID=Manes.18G111600.v6.1;Name=Manes.18G111600	S18_10353315
	(d) Predicted candidate genes and associated SNPs for Panel2 at 6MAP
Chromosome	Annotated gene (Contains IDs from; versions 6 cassava genome, phytozome and versions 4 cassava genome )	Associated SNP
12	ID=Manes.12G076100.v6.1;Name=Manes.12G076100;ancestorIdentifier=cassava4.1_012316m.g.v4.1	S12_7926132
12	ID=Manes.12G076100.v6.1;Name=Manes.12G076100;ancestorIdentifier=cassava4.1_012316m.g.v4.1	S12_7926163
12	ID=Manes.12G076200.v6.1;Name=Manes.12G076200;ancestorIdentifier=cassava4.1_029175m.g.v4.1	S12_7954248
12	ID=Manes.12G076200.v6.1;Name=Manes.12G076200;ancestorIdentifier=cassava4.1_029175m.g.v4.1	S12_7954303
12	ID=Manes.12G078400.v6.1;Name=Manes.12G078400;ancestorIdentifier=cassava4.1_013757m.g.v4.1	S12_8501618
12	ID=Manes.12G078500.v6.1;Name=Manes.12G078500;ancestorIdentifier=cassava4.1_005562m.g.v4.1	S12_8520331
	(e) Predicted candidate genes and associated SNPs for Panel2 at 9MAP
Chromosome	Annotated gene (Contains IDs from; versions 6 cassava genome, phytozome and versions 4 cassava genome )	Associated SNP
12	ID=Manes.12G074600.v6.1;Name=Manes.12G074600;ancestorIdentifier=cassava4.1_000903m.g.v4.1	S12_7670624
12	ID=Manes.12G074600.v6.1;Name=Manes.12G074600;ancestorIdentifier=cassava4.1_000903m.g.v4.1	S12_7670661
12	ID=Manes.12G076100.v6.1;Name=Manes.12G076100;ancestorIdentifier=cassava4.1_012316m.g.v4.1	S12_7926132
12	ID=Manes.12G076100.v6.1;Name=Manes.12G076100;ancestorIdentifier=cassava4.1_012316m.g.v4.1	S12_7926163
12	ID=Manes.12G076200.v6.1;Name=Manes.12G076200;ancestorIdentifier=cassava4.1_029175m.g.v4.1	S12_7954248
12	ID=Manes.12G076200.v6.1;Name=Manes.12G076200;ancestorIdentifier=cassava4.1_029175m.g.v4.1	S12_7954303
12	ID=Manes.12G078400.v6.1;Name=Manes.12G078400;ancestorIdentifier=cassava4.1_013757m.g.v4.1	S12_8501618
11	ID=Manes.11G121000.v6.1;Name=Manes.11G121000;ancestorIdentifier=cassava4.1_033047m.g.v4.1	S11_22964131
11	ID=Manes.11G121200.v6.1;Name=Manes.11G121200;ancestorIdentifier=cassava4.1_030740m.g.v4.1	S11_23002709
11	ID=Manes.11G122000.v6.1;Name=Manes.11G122000;ancestorIdentifier=cassava4.1_015068m.g.v4.1	S11_23134278
11	ID=Manes.11G123000.v6.1;Name=Manes.11G123000;ancestorIdentifier=cassava4.1_000375m.g.v4.1	S11_23227865
11	ID=Manes.11G123000.v6.1;Name=Manes.11G123000;ancestorIdentifier=cassava4.1_000375m.g.v4.1	S11_23227874
11	ID=Manes.11G123000.v6.1;Name=Manes.11G123000;ancestorIdentifier=cassava4.1_000375m.g.v4.1	S11_23228231
11	ID=Manes.11G123100.v6.1;Name=Manes.11G123100	S11_23234841
11	ID=Manes.11G123200.v6.1;Name=Manes.11G123200;ancestorIdentifier=cassava4.1_031128m.g.v4.1	S11_23234841
11	ID=Manes.11G125400.v6.1;Name=Manes.11G125400	S11_23435609
11	ID=Manes.11G125400.v6.1;Name=Manes.11G125400	S11_23435737
11	ID=Manes.11G125500.v6.1;Name=Manes.11G125500	S11_23453538
11	ID=Manes.11G127100.v6.1;Name=Manes.11G127100;ancestorIdentifier=cassava4.1_028097m.g.v4.1	S11_23751929
11	ID=Manes.11G128700.v6.1;Name=Manes.11G128700;ancestorIdentifier=cassava4.1_005491m.g.v4.1	S11_23944054
11	ID=Manes.11G129000.v6.1;Name=Manes.11G129000	S11_23978170
11	ID=Manes.11G129100.v6.1;Name=Manes.11G129100;ancestorIdentifier=cassava4.1_008995m.g.v4.1	S11_24002194
11	ID=Manes.11G129900.v6.1;Name=Manes.11G129900;ancestorIdentifier=cassava4.1_000426m.g.v4.1	S11_24155828
11	ID=Manes.11G129900.v6.1;Name=Manes.11G129900;ancestorIdentifier=cassava4.1_000426m.g.v4.1	S11_24156328
11	ID=Manes.11G130000.v6.1;Name=Manes.11G130000;ancestorIdentifier=cassava4.1_024215m.g.v4.1	S11_24161059
11	ID=Manes.11G130200.v6.1;Name=Manes.11G130200;ancestorIdentifier=cassava4.1_015979m.g.v4.1	S11_24185903
11	ID=Manes.11G130500.v6.1;Name=Manes.11G130500	S11_24197620
11	ID=Manes.11G131100.v6.1;Name=Manes.11G131100;ancestorIdentifier=cassava4.1_002927m.g.v4.1	S11_24291718
11	ID=Manes.11G131100.v6.1;Name=Manes.11G131100;ancestorIdentifier=cassava4.1_002927m.g.v4.1	S11_24291737
11	ID=Manes.11G131500.v6.1;Name=Manes.11G131500;ancestorIdentifier=cassava4.1_003125m.g.v4.1	S11_24332904
	(f) Predicted candidate genes and associated SNPs for combined Panels at 3MAP
Chromosome	Annotated gene (Contains IDs from; versions 6 cassava genome, phytozome and versions 4 cassava genome )	Associated SNP
11	ID=Manes.11G101900.v6.1;Name=Manes.11G101900;ancestorIdentifier=cassava4.1_000923m.g.v4.1	S11_18198155
11	ID=Manes.11G104100.v6.1;Name=Manes.11G104100	S11_18986128
11	ID=Manes.11G104100.v6.1;Name=Manes.11G104100	S11_18986599
11	ID=Manes.11G105300.v6.1;Name=Manes.11G105300;ancestorIdentifier=cassava4.1_021582m.g.v4.1	S11_19286159
11	ID=Manes.11G105500.v6.1;Name=Manes.11G105500	S11_19366766
11	ID=Manes.11G105500.v6.1;Name=Manes.11G105500	S11_19366851
11	ID=Manes.11G107500.v6.1;Name=Manes.11G107500	S11_19872305
11	ID=Manes.11G110800.v6.1;Name=Manes.11G110800;ancestorIdentifier=cassava4.1_024282m.g.v4.1	S11_20554366
11	ID=Manes.11G111300.v6.1;Name=Manes.11G111300;ancestorIdentifier=cassava4.1_032419m.g.v4.1	S11_20706928
11	ID=Manes.11G112500.v6.1;Name=Manes.11G112500;ancestorIdentifier=cassava4.1_013401m.g.v4.1	S11_20950074
11	ID=Manes.11G113800.v6.1;Name=Manes.11G113800;ancestorIdentifier=cassava4.1_019845m.g.v4.1	S11_21567735
11	ID=Manes.11G114100.v6.1;Name=Manes.11G114100;ancestorIdentifier=cassava4.1_000763m.g.v4.1	S11_21630613
11	ID=Manes.11G115300.v6.1;Name=Manes.11G115300;ancestorIdentifier=cassava4.1_009915m.g.v4.1	S11_21984488
11	ID=Manes.11G115700.v6.1;Name=Manes.11G115700;ancestorIdentifier=cassava4.1_005125m.g.v4.1	S11_22049997
11	ID=Manes.11G116000.v6.1;Name=Manes.11G116000	S11_22094095
11	ID=Manes.11G116900.v6.1;Name=Manes.11G116900;ancestorIdentifier=cassava4.1_005805m.g.v4.1	S11_22205915
11	ID=Manes.11G117400.v6.1;Name=Manes.11G117400;ancestorIdentifier=cassava4.1_012889m.g.v4.1	S11_22304418
11	ID=Manes.11G118300.v6.1;Name=Manes.11G118300;ancestorIdentifier=cassava4.1_004758m.g.v4.1	S11_22459557
11	ID=Manes.11G119400.v6.1;Name=Manes.11G119400;ancestorIdentifier=cassava4.1_031643m.g.v4.1	S11_22633492
11	ID=Manes.11G121000.v6.1;Name=Manes.11G121000;ancestorIdentifier=cassava4.1_033047m.g.v4.1	S11_22964131
11	ID=Manes.11G121200.v6.1;Name=Manes.11G121200;ancestorIdentifier=cassava4.1_030740m.g.v4.1	S11_23001050
11	ID=Manes.11G121200.v6.1;Name=Manes.11G121200;ancestorIdentifier=cassava4.1_030740m.g.v4.1	S11_23002709
11	ID=Manes.11G121200.v6.1;Name=Manes.11G121200;ancestorIdentifier=cassava4.1_030740m.g.v4.1	S11_23002741
11	ID=Manes.11G121300.v6.1;Name=Manes.11G121300	S11_23018912
11	ID=Manes.11G122000.v6.1;Name=Manes.11G122000;ancestorIdentifier=cassava4.1_015068m.g.v4.1	S11_23134278
11	ID=Manes.11G123000.v6.1;Name=Manes.11G123000;ancestorIdentifier=cassava4.1_000375m.g.v4.1	S11_23227865
11	ID=Manes.11G123000.v6.1;Name=Manes.11G123000;ancestorIdentifier=cassava4.1_000375m.g.v4.1	S11_23227874
11	ID=Manes.11G123000.v6.1;Name=Manes.11G123000;ancestorIdentifier=cassava4.1_000375m.g.v4.1	S11_23228231
11	ID=Manes.11G123100.v6.1;Name=Manes.11G123100	S11_23234841
11	ID=Manes.11G123100.v6.1;Name=Manes.11G123100	S11_23238187
11	ID=Manes.11G123200.v6.1;Name=Manes.11G123200;ancestorIdentifier=cassava4.1_031128m.g.v4.1	S11_23234841
11	ID=Manes.11G125400.v6.1;Name=Manes.11G125400	S11_23435609
11	ID=Manes.11G125500.v6.1;Name=Manes.11G125500	S11_23453538
11	ID=Manes.11G126100.v6.1;Name=Manes.11G126100;ancestorIdentifier=cassava4.1_005626m.g.v4.1	S11_23574768
11	ID=Manes.11G127100.v6.1;Name=Manes.11G127100;ancestorIdentifier=cassava4.1_028097m.g.v4.1	S11_23751929
11	ID=Manes.11G128700.v6.1;Name=Manes.11G128700;ancestorIdentifier=cassava4.1_005491m.g.v4.1	S11_23944054
11	ID=Manes.11G129000.v6.1;Name=Manes.11G129000	S11_23978170
11	ID=Manes.11G129100.v6.1;Name=Manes.11G129100;ancestorIdentifier=cassava4.1_008995m.g.v4.1	S11_24002194
11	ID=Manes.11G129900.v6.1;Name=Manes.11G129900;ancestorIdentifier=cassava4.1_000426m.g.v4.1	S11_24155828
11	ID=Manes.11G129900.v6.1;Name=Manes.11G129900;ancestorIdentifier=cassava4.1_000426m.g.v4.1	S11_24156328
11	ID=Manes.11G130000.v6.1;Name=Manes.11G130000;ancestorIdentifier=cassava4.1_024215m.g.v4.1	S11_24161059
11	ID=Manes.11G130200.v6.1;Name=Manes.11G130200;ancestorIdentifier=cassava4.1_015979m.g.v4.1	S11_24185903
11	ID=Manes.11G130500.v6.1;Name=Manes.11G130500	S11_24197620
11	ID=Manes.11G131100.v6.1;Name=Manes.11G131100;ancestorIdentifier=cassava4.1_002927m.g.v4.1	S11_24291718
11	ID=Manes.11G131100.v6.1;Name=Manes.11G131100;ancestorIdentifier=cassava4.1_002927m.g.v4.1	S11_24291737
11	ID=Manes.11G131500.v6.1;Name=Manes.11G131500;ancestorIdentifier=cassava4.1_003125m.g.v4.1	S11_24332904
11	ID=Manes.11G131900.v6.1;Name=Manes.11G131900;ancestorIdentifier=cassava4.1_033611m.g.v4.1	S11_24372646
11	ID=Manes.11G132400.v6.1;Name=Manes.11G132400;ancestorIdentifier=cassava4.1_024866m.g.v4.1	S11_24425364
11	ID=Manes.11G132400.v6.1;Name=Manes.11G132400;ancestorIdentifier=cassava4.1_024866m.g.v4.1	S11_24425401
11	ID=Manes.11G133000.v6.1;Name=Manes.11G133000;ancestorIdentifier=cassava4.1_010591m.g.v4.1	S11_24459243
11	ID=Manes.11G133000.v6.1;Name=Manes.11G133000;ancestorIdentifier=cassava4.1_010591m.g.v4.1	S11_24459346
11	ID=Manes.11G133000.v6.1;Name=Manes.11G133000;ancestorIdentifier=cassava4.1_010591m.g.v4.1	S11_24459812
11	ID=Manes.11G135600.v6.1;Name=Manes.11G135600;ancestorIdentifier=cassava4.1_007267m.g.v4.1	S11_24766817
11	ID=Manes.11G135700.v6.1;Name=Manes.11G135700;ancestorIdentifier=cassava4.1_025919m.g.v4.1	S11_24775993
11	ID=Manes.11G136100.v6.1;Name=Manes.11G136100	S11_24823863
11	ID=Manes.11G136600.v6.1;Name=Manes.11G136600;ancestorIdentifier=cassava4.1_003129m.g.v4.1	S11_24860100
11	ID=Manes.11G137500.v6.1;Name=Manes.11G137500;ancestorIdentifier=cassava4.1_000270m.g.v4.1	S11_25015445
11	ID=Manes.11G137500.v6.1;Name=Manes.11G137500;ancestorIdentifier=cassava4.1_000270m.g.v4.1	S11_25017938
11	ID=Manes.11G137500.v6.1;Name=Manes.11G137500;ancestorIdentifier=cassava4.1_000270m.g.v4.1	S11_25018022
11	ID=Manes.11G139600.v6.1;Name=Manes.11G139600;ancestorIdentifier=cassava4.1_000837m.g.v4.1	S11_25203456
11	ID=Manes.11G140200.v6.1;Name=Manes.11G140200	S11_25261039
11	ID=Manes.11G140200.v6.1;Name=Manes.11G140200	S11_25261199
	(g) Predicted candidate genes and associated SNPs for combined Panels at 6MAP
Chromosome	Annotated gene (Contains IDs from; versions 6 cassava genome, phytozome and versions 4 cassava genome )	Associated SNP
12	ID=Manes.12G076100.v6.1;Name=Manes.12G076100;ancestorIdentifier=cassava4.1_012316m.g.v4.1	S12_7926132
12	ID=Manes.12G076100.v6.1;Name=Manes.12G076100;ancestorIdentifier=cassava4.1_012316m.g.v4.1	S12_7926163
12	ID=Manes.12G076200.v6.1;Name=Manes.12G076200;ancestorIdentifier=cassava4.1_029175m.g.v4.1	S12_7954248
12	ID=Manes.12G076200.v6.1;Name=Manes.12G076200;ancestorIdentifier=cassava4.1_029175m.g.v4.1	S12_7954303
12	ID=Manes.12G076500.v6.1;Name=Manes.12G076500;ancestorIdentifier=cassava4.1_034346m.g.v4.1	S12_8071420
12	ID=Manes.12G078400.v6.1;Name=Manes.12G078400;ancestorIdentifier=cassava4.1_013757m.g.v4.1	S12_8501618
12	ID=Manes.12G081700.v6.1;Name=Manes.12G081700;ancestorIdentifier=cassava4.1_007079m.g.v4.1	S12_9608777
12	ID=Manes.12G082700.v6.1;Name=Manes.12G082700;ancestorIdentifier=cassava4.1_020200m.g.v4.1	S12_9994646
12	ID=Manes.12G082700.v6.1;Name=Manes.12G082700;ancestorIdentifier=cassava4.1_020200m.g.v4.1	S12_9994654
11	ID=Manes.11G048600.v6.1;Name=Manes.11G048600	S11_4654082
11	ID=Manes.11G121000.v6.1;Name=Manes.11G121000;ancestorIdentifier=cassava4.1_033047m.g.v4.1	S11_22964111
11	ID=Manes.11G121200.v6.1;Name=Manes.11G121200;ancestorIdentifier=cassava4.1_030740m.g.v4.1	S11_23002709
11	ID=Manes.11G122000.v6.1;Name=Manes.11G122000;ancestorIdentifier=cassava4.1_015068m.g.v4.1	S11_23134278
11	ID=Manes.11G123000.v6.1;Name=Manes.11G123000;ancestorIdentifier=cassava4.1_000375m.g.v4.1	S11_23228231
11	ID=Manes.11G123100.v6.1;Name=Manes.11G123100	S11_23234841
11	ID=Manes.11G123200.v6.1;Name=Manes.11G123200;ancestorIdentifier=cassava4.1_031128m.g.v4.1	S11_23234841
11	ID=Manes.11G125400.v6.1;Name=Manes.11G125400	S11_23435609
11	ID=Manes.11G125400.v6.1;Name=Manes.11G125400	S11_23435737
11	ID=Manes.11G125500.v6.1;Name=Manes.11G125500	S11_23453538
11	ID=Manes.11G127100.v6.1;Name=Manes.11G127100;ancestorIdentifier=cassava4.1_028097m.g.v4.1	S11_23751929
11	ID=Manes.11G128700.v6.1;Name=Manes.11G128700;ancestorIdentifier=cassava4.1_005491m.g.v4.1	S11_23944054
11	ID=Manes.11G129000.v6.1;Name=Manes.11G129000	S11_23978170
11	ID=Manes.11G129100.v6.1;Name=Manes.11G129100;ancestorIdentifier=cassava4.1_008995m.g.v4.1	S11_24002194
11	ID=Manes.11G130000.v6.1;Name=Manes.11G130000;ancestorIdentifier=cassava4.1_024215m.g.v4.1	S11_24161059
11	ID=Manes.11G130200.v6.1;Name=Manes.11G130200;ancestorIdentifier=cassava4.1_015979m.g.v4.1	S11_24185903
11	ID=Manes.11G130500.v6.1;Name=Manes.11G130500	S11_24197620
11	ID=Manes.11G131100.v6.1;Name=Manes.11G131100;ancestorIdentifier=cassava4.1_002927m.g.v4.1	S11_24291718
11	ID=Manes.11G131100.v6.1;Name=Manes.11G131100;ancestorIdentifier=cassava4.1_002927m.g.v4.1	S11_24291737
11	ID=Manes.11G131500.v6.1;Name=Manes.11G131500;ancestorIdentifier=cassava4.1_003125m.g.v4.1	S11_24332904
11	ID=Manes.11G131900.v6.1;Name=Manes.11G131900;ancestorIdentifier=cassava4.1_033611m.g.v4.1	S11_24372646
11	ID=Manes.11G132400.v6.1;Name=Manes.11G132400;ancestorIdentifier=cassava4.1_024866m.g.v4.1	S11_24425364
11	ID=Manes.11G132400.v6.1;Name=Manes.11G132400;ancestorIdentifier=cassava4.1_024866m.g.v4.1	S11_24425401
11	ID=Manes.11G133000.v6.1;Name=Manes.11G133000;ancestorIdentifier=cassava4.1_010591m.g.v4.1	S11_24459243
11	ID=Manes.11G133000.v6.1;Name=Manes.11G133000;ancestorIdentifier=cassava4.1_010591m.g.v4.1	S11_24459346
11	ID=Manes.11G133000.v6.1;Name=Manes.11G133000;ancestorIdentifier=cassava4.1_010591m.g.v4.1	S11_24459812
11	ID=Manes.11G137400.v6.1;Name=Manes.11G137400;ancestorIdentifier=cassava4.1_000749m.g.v4.1	S11_25011182

## Sheet: Supplementary Table S5
Supplementary table S5. Explained variance of phenotypic traits. Details shown are reference top hit SNP, the -log10(pval) (score), chromosome and explained reference top hit SNP, the -log10(pval) (score), chromosome and explained variance.
	Panel 1
	Trait	score	reference SNP	chromosome	explained variance
	CBSD3S	9.3861	S11_23453538	CHR11	0.164139
	CBSD6S	12.7202	S11_23002709	CHR11	0.278004
	CBSDRS	6.81491	S5_24541233	CHR5	0.0807008
		6.82879	S11_23002741	CHR11	0.0641766
		6.93334	S18_10353315	CHR18	0.0987053
	Panel 2
	Trait	score	reference SNP	chromosome	explained variance
	CBSD6S	6.77633	S12_7926132	CHR12	0.0490057
		11.6266	S4_19367686	CHR4	0.0919209
	CBSD9S	7.21755	S12_8501618	CHR12	0.0626113
		7.84519	S11_23234841	CHR11	0.0572867
		7.34871	S4_23356015	CHR4	0.0655723
	Combined dataset
	Trait	score	reference SNP	chromosome	explained variance
	CBSD3S	9.86422	S11_23751929	CHR11	0.0584102
	CBSD6S	13.5824	S4_18707851	CHR4	0.0924691
		9.52924	S11_24197620	CHR11	0.0459644
		8.48858	S12_7926132	CHR12	0.045983
	CBSD3S=CBSD severity scored at 3MAP, CBSD6S=CBSD severity scored at 6MAP, CBSDRS=CBSD severity scored at 12MAP

## Sheet: Supplementary Table  S6
Supplementary table S6. Genomic prediction accuracy values. (A) Cross validation results using 7 GS models for CBSD severity prediction of 3 MAP CBSD3S, 6 MAP CBSD6S and Root necrosis (CBSDRS) (B) Multi-kernel GBLUP crossvalidation by fitting three kernels constructed with non-overlapping SNPs (MAF> 0.01) from chromosomes 4, 11 and SNPs from the other chromosomes. RKHS = Reproducing kernel Hilber…
(A)		BayesA	BayesB	BayesC	BayesianLasso	Random Forest	RKHS	GBLUP	mean
	CBSD3S	0.281338	0.274721	0.276465	0.278235	0.317025	0.313242	0.270567	0.287371
	CBSD6S	0.397855	0.398927	0.397616	0.402604	0.414942	0.420824	0.39531	0.404011
	CBSDRS	0.314904	0.310982	0.311837	0.320942	0.415617	0.417113	0.308743	0.342877
(B)		Chr4	Chr11	RestGeno	Total Accuracy	GBLUP
	CBSD3S	0.132747	0.188712	0.190016	0.27183	0.270567
	CBSD6S	0.290671	0.221132	0.260297	0.4	0.39531
	CBSDRS	0.127217	0.0539519	0.286637	0.304617	0.308743
	CBSD3S=CBSD severity scored at 3MAP, CBSD6S=CBSD severity scored at 6MAP, CBSDRS=CBSD severity scored at 12MAP
